# Supplementary material for: Twenty-four new species of Aleiodes Wesmael from the eastern Andes of Ecuador with associated biological information (Hymenoptera, Braconidae, Rogadinae)
Source: Zookeys. 2014 Apr 28;(405):1–81. doi: 10.3897/zookeys.405.7402 (PMC4023268; doi:10.3897/zookeys.405.7402)
Supplement: XML Treatment for Aleiodes aclydis [file zookeys.405.7402-treatment1.xml]

<!DOCTYPE tp:taxon-treatment
  PUBLIC "-//TaxonX//DTD Taxonomic Treatment Publishing DTD v0 20100105//EN" "tax-treatment-NSO.dtd">
<tp:taxon-treatment xmlns:tp="http://www.plazi.org/taxpub"><tp:treatment-meta><mixed-citation publication-type="journal"><person-group><name><surname>Shimbori</surname><given-names>Eduardo Mitio</given-names></name><name><surname>Shaw</surname><given-names>Scott Richard</given-names></name></person-group><article-title>Twenty-four new species of <italic>Aleiodes</italic> Wesmael from the eastern Andes of Ecuador with associated biological information (Hymenoptera, Braconidae, Rogadinae)</article-title><source>Zookeys</source><day>28</day><month>4</month><year>2014</year><volume>2014</volume><issue>405</issue><fpage>1</fpage><lpage>81</lpage><pub-id pub-id-type="doi">10.3897/zookeys.405.7402</pub-id></mixed-citation></tp:treatment-meta><tp:nomenclature><tp:taxon-name>
                        <tp:taxon-name-part taxon-name-part-type="genus">Aleiodes</tp:taxon-name-part>
                        <tp:taxon-name-part taxon-name-part-type="species">aclydis</tp:taxon-name-part>
                        <object-id xmlns:xlink="http://www.w3.org/1999/xlink" xlink:type="simple">http://species-id.net/wiki/Aleiodes_aclydis</object-id>
                    </tp:taxon-name><tp:taxon-authority>Townsend, 2009</tp:taxon-authority><xref ref-type="fig" rid="F1">Figure 1</xref></tp:nomenclature><tp:treatment-sec sec-type="Diagnosis"><title>Diagnosis.</title><p>Body length 6.1 mm; antenna with 44 segments; head with vertex black, occiput light orangish brown; ocelli large, ocell–ocular distance less than width of lateral ocellus; occipital carina interrupted at vertex; mesosoma mostly light orangish brown, except propodeum black; wings slightly darkened; mesopleuron granulate; apex of hind tibia without comb of modified setae; propodeum without median propodeal carina; metasomal terga entirely black; metasomal tergum 3 costate on anterior 2/3, with median carina along with this sculpturing; ovipositor short, about 0.25× length of hind basitarsus.</p></tp:treatment-sec><tp:treatment-sec sec-type="Additional characters"><title>Additional characters.</title><p>Last flagellomere with “bottle nipple”-like tip; mesoscutum with carina only in front of scutellar sulcus; scutellar sulcus with complete median carina plus two pairs of weak and incomplete lateral carina; fore wing vein 1M only slightly curved at base; hind wing vein 2-1A absent, vein m-cu present and well pigmented, antefurcal to r-m in left wing and interstitial in the right wing; ovipositor sheaths about as long as hind tarsomere II, 0.6× hind basitarsus.</p><p>Type material examined. (UWIM)</p></tp:treatment-sec><tp:treatment-sec sec-type="Biology"><title>Biology.</title><p><italic><tp:taxon-name>Aleiodes aclydis</tp:taxon-name></italic> has been reared from an unidentified <tp:taxon-name>Geometridae</tp:taxon-name> found on <italic><tp:taxon-name>Ocotea</tp:taxon-name></italic> sp. (<tp:taxon-name>Lauraceae</tp:taxon-name>).</p></tp:treatment-sec><tp:treatment-sec sec-type="Distribution"><title>Distribution.</title><p>Known only from the type locality, Isla de Las Palmas, Napo province, ECUADOR, at 1,883 meters elevation.</p></tp:treatment-sec><tp:treatment-sec sec-type="Discussion"><title>Discussion.</title><p>From the newly described species, <!--PageBreak--><!--PageBreak--><italic><tp:taxon-name>Aleiodes aclydis</tp:taxon-name></italic> is very similar to <italic><tp:taxon-name>Aleiodes albigena</tp:taxon-name></italic> sp. n. in color features, including a mostly blackish head with a lighter gena. However, in <italic><tp:taxon-name>Aleiodes aclydis</tp:taxon-name></italic> the gena is yellow instead of the white gena of <italic><tp:taxon-name>Aleiodes albigena</tp:taxon-name></italic> sp. n. Both species belong to <italic>circumscriptus</italic>/<italic>gastritor</italic> species-group but <italic><tp:taxon-name>Aleiodes aclydis</tp:taxon-name></italic> is the unique species with a malar space as short as 0.7 times the basal width of mandibles. No additional <italic><tp:taxon-name>Aleiodes aclydis</tp:taxon-name></italic> specimens were found since <xref ref-type="bibr" rid="B30">Townsend and Shaw’s (2009)</xref> work. The dorso-medially elevated area on mesopleuron is well-demarcated posteriolly. In the original description the sulcus demarcating this region is called the “sternaulus” (<xref ref-type="bibr" rid="B30">Townsend and Shaw 2009</xref>). We now consider that this sulcus is not a true sternaulus, as defined by <xref ref-type="bibr" rid="B14">Sharkey and Wharton 1997</xref>, and neither is it the precoxal sulcus, as defined by other authors (<xref ref-type="bibr" rid="B31">van Achterberg 1991</xref>, <xref ref-type="bibr" rid="B34">Wharton 2006</xref>). Additionaly, the absence of sternaulus is a common feature in all species treated in this work. Therefore, this term is avoided in the descriptions of the new species. The same matter is found in the descriptions of <italic><tp:taxon-name>Aleiodes atripileatus</tp:taxon-name></italic> Townsend and <italic><tp:taxon-name>Aleiodes nebulosus</tp:taxon-name></italic> Townsend.</p><fig id="F1" position="float" orientation="portrait"><label>Figures 1–9.</label><caption><p><bold>1–3</bold> head, frontal. <bold>1</bold> <italic><tp:taxon-name>Aleiodes aclydis</tp:taxon-name></italic> Townsend <bold>2</bold> <italic><tp:taxon-name>Aleiodes capillosus</tp:taxon-name></italic> Townsend; <italic><tp:taxon-name>Aleiodes marilynae</tp:taxon-name></italic> sp. n. <bold>4–6</bold> <italic><tp:taxon-name>Aleiodes albidactyl</tp:taxon-name></italic> sp. n. <bold>4</bold> habitus <bold>5</bold> fore wing, detail of 1<sup>st</sup> subdiscal and subbasal cells <bold>6</bold> metasoma, dorsal <bold>7–9</bold> <italic><tp:taxon-name>Aleiodes albigena</tp:taxon-name></italic> sp. n. <bold>7</bold> habitus <bold>8</bold> host larva, nr. <italic><tp:taxon-name>Desmotricha</tp:taxon-name></italic> (<tp:taxon-name>Erebidae</tp:taxon-name>) <bold>9</bold> host mummy after parasitoid emergence.</p></caption><graphic xmlns:xlink="http://www.w3.org/1999/xlink" xlink:href="zookeys-405-001-g001.jpg" position="float" orientation="portrait" xlink:type="simple"/></fig></tp:treatment-sec><ref-list><ref id="B30"><mixed-citation xmlns:xlink="http://www.w3.org/1999/xlink" xlink:type="simple"><person-group><name name-style="western"><surname>Townsend</surname><given-names>AC</given-names></name><name name-style="western"><surname>Shaw</surname><given-names>SR</given-names></name></person-group> (<year>2009</year>) <article-title>Nine new species of <italic>Aleiodes</italic> Wesmael reared at Yanayacu Biological  Station (Hymenoptera: Braconidae: Rogadinae) in eastern Ecuador.</article-title><source>Journal of Insect Science</source><volume>9</volume>(<issue>37</issue>): <fpage>1</fpage>-<lpage>22</lpage>. <ext-link ext-link-type="uri" xlink:href="http://insectscience.org/9.37" xlink:type="simple">http://insectscience.org/9.37</ext-link>, doi: <ext-link ext-link-type="doi" xlink:href="10.1673/031.009.3701" xlink:type="simple">10.1673/031.009.3701</ext-link></mixed-citation></ref><ref id="B14"><mixed-citation xmlns:xlink="http://www.w3.org/1999/xlink" xlink:type="simple"><person-group><name name-style="western"><surname>Sharkey</surname><given-names>MJ</given-names></name><name name-style="western"><surname>Wharton</surname><given-names>RA</given-names></name></person-group> (<year>1997</year>) <article-title>Morphology and terminology.</article-title> In: <person-group><name name-style="western"><surname>Wharton</surname><given-names>RA</given-names></name><name name-style="western"><surname>Marsh</surname><given-names>PM</given-names></name><name name-style="western"><surname>Sharkey</surname><given-names>MJ</given-names></name></person-group> (<role>Eds</role>) <issue-title>Manual of the New World Genera of the Family Braconidae (Hymenoptera).</issue-title><source>International Society of Hymenopterists Special Publication</source>, <fpage>39</fpage>-<lpage>63</lpage>.</mixed-citation></ref><ref id="B31"><mixed-citation xmlns:xlink="http://www.w3.org/1999/xlink" xlink:type="simple"><person-group><name name-style="western"><surname>van Achterberg</surname><given-names>C</given-names></name></person-group> (<year>1991</year>) <article-title>Revision of the genera of the Afrotropical and W. Palearctic Rogadinae Foerster (Hymenoptera: Braconidae).</article-title><source>Zoologische Verhandelingen</source><volume>273</volume>: <fpage>1</fpage>-<lpage>102</lpage>.</mixed-citation></ref><ref id="B34"><mixed-citation xmlns:xlink="http://www.w3.org/1999/xlink" xlink:type="simple"><person-group><name name-style="western"><surname>Wharton</surname><given-names>RA</given-names></name></person-group> (<year>2006</year>) <article-title>The species of <italic>Sternalopius</italic> Fischer (Hymenoptera: Braconidae: Opiinae) and the Braconiae Sternaulus.</article-title><source>Journal of Hymenoptera Research</source><volume>15</volume>(<issue>2</issue>): <fpage>317</fpage>-<lpage>347</lpage>.</mixed-citation></ref></ref-list></tp:taxon-treatment>
