# Supplementary material for: Twenty-four new species of Aleiodes Wesmael from the eastern Andes of Ecuador with associated biological information (Hymenoptera, Braconidae, Rogadinae)
Source: Zookeys. 2014 Apr 28;(405):1–81. doi: 10.3897/zookeys.405.7402 (PMC4023268; doi:10.3897/zookeys.405.7402)
Supplement: XML Treatment for Aleiodes albidactyl [file zookeys.405.7402-treatment2.xml]

<!DOCTYPE tp:taxon-treatment
  PUBLIC "-//TaxonX//DTD Taxonomic Treatment Publishing DTD v0 20100105//EN" "tax-treatment-NSO.dtd">
<tp:taxon-treatment xmlns:tp="http://www.plazi.org/taxpub"><tp:treatment-meta><mixed-citation publication-type="journal"><person-group><name><surname>Shimbori</surname><given-names>Eduardo Mitio</given-names></name><name><surname>Shaw</surname><given-names>Scott Richard</given-names></name></person-group><article-title>Twenty-four new species of <italic>Aleiodes</italic> Wesmael from the eastern Andes of Ecuador with associated biological information (Hymenoptera, Braconidae, Rogadinae)</article-title><source>Zookeys</source><day>28</day><month>4</month><year>2014</year><volume>2014</volume><issue>405</issue><fpage>1</fpage><lpage>81</lpage><pub-id pub-id-type="doi">10.3897/zookeys.405.7402</pub-id></mixed-citation></tp:treatment-meta><tp:nomenclature><tp:taxon-name>
                        <tp:taxon-name-part taxon-name-part-type="genus">Aleiodes</tp:taxon-name-part>
                        <tp:taxon-name-part taxon-name-part-type="species">albidactyl</tp:taxon-name-part>
                        <object-id xmlns:xlink="http://www.w3.org/1999/xlink" content-type="zoobank" xlink:type="simple">http://zoobank.org/4969BD1E-3D57-4EC5-B5A0-F6B097D0148C</object-id>
                        <object-id xmlns:xlink="http://www.w3.org/1999/xlink" xlink:type="simple">http://species-id.net/wiki/Aleiodes_albidactyl</object-id>
                    </tp:taxon-name><tp:taxon-status xmlns:xlink="http://www.w3.org/1999/xlink" xlink:type="simple">sp. n.</tp:taxon-status><xref ref-type="fig" rid="F1">Figures 4–6</xref></tp:nomenclature><tp:treatment-sec sec-type="Description of holotype"><title>Description of holotype.</title><p>Female (holotype). Body length 5.2 mm; antenna length 6.6 mm; fore wing length 4.9 mm.</p><p>Color. Distinctive black and white color pattern. Head mostly pale yellow with small dark brown spot just above clypeus; occiput laterally and stemmaticum dark brown. Antenna dark brown, scape and pedicel brown. Mesosoma mostly black; mesoscutum mostly pale yellow with postero-lateral borders dark brown; metapleuron, propodeum posteriorly based triangular area, thumb shaped area posteriorly on mesopleuron, ventral half of pronotum, and propleuron white. Metasoma mostly black dorsally and completely white ventrally; T1 apical 1/3 and small mid-basal spot white; T2 mostly white with two round antero-lateral spots; T3 with white semicircular basal spot; lateral borders of remainder terga white; ovipositor sheaths basal 1/5 white, remainder dark brown. Fore and mid legs pale light brown. Hind legs brown; basal half of femur and coxa, trochanter and trochantellus white. Wings very weakly infuscate, veins dark brown.</p><p>Head. Antenna 50 antennomeres, apical flagellomere with “bottle-nipple”-shaped apex; malar space slightly longer than basal width of mandible, 0.4× eye height; in dorsal view eyes 2.75× longer than temples; occipital carina incomplete, directed toward vertex, getting close to lateral ocelli, well defined laterally and meeting hypostomal carina; oral space small and circular, maximum width slightly smaller than basal width of mandible; clypeus not swollen; ocell–ocular distance as long as diameter of lateral ocellus; maxillary palp not swollen; head surface sculpture shining granulate, occiput smooth and shining; vertex with few wrinkles; higher face with few transverse rugosity; frons smooth with pairs of wrinkles concentric to each toruli, frons excavated with excavation bordered by a “W-shaped” carina.</p><p>Mesosoma. Sculpturing granulate; pronotum smooth latero-ventrally, latero-dorsally foveate; mesopleuron with antero-dorsal corner rugose, mid-longitudinally <!--PageBreak-->depressed area foveate; propodeum coarsely shining granular with complete mid-longitudinal carina; notauli very shallow anteriorly, virtually absent; posterior margin of mesoscutum with complete carina; scutellar sulcus with five carina, relatively strong but irregular and not reaching anterior margin of sulcus.</p><p>Wings. Fore wing: stigma 3.4× longer than high; vein r about as long as vein 2RS, 1.5× longer than vein RS+Mb, and 0.8× vein m-cu; vein 3RSa 0.43× vein 3RSb, and 0.9× vein 2M; vein 1CUa 3.3× vein 1cu-a; vein 1CUb 0.7× vein 1CUa; vein 1M slightly and evenly curved. Hind wing: vein m-cu only very weakly indicated; vein M+CU 1.8× longer than vein 1M; 1M slightly shorter than r-m; RS smoothly curved at middle; vein 1M straight, almost unpigmented; vein 2-1A absent.</p><p>Legs. Hind tibia with comb of modified setae; tarsal claws simple, with a comb of relatively long thin setae basally; hind basitarsus 3.6× longer than inner apical spur on hind tibia.</p><p>Metasoma. T1, T2 and basal 2/5 of T3 granulose-striate, longitudinal carina present along this sculpturing; remainder visible terga granular coriaceous; ovipositor sheaths about as long as hind tarsomere II; ovipositor sheaths parallel sided with lanceolate apex; T1 about as long as its apical width.</p><p>Male unknown.</p></tp:treatment-sec><tp:treatment-sec sec-type="Type material"><title>Type material.</title><p>Type-locality: ECUADOR, Napo Province, Yanayacu Biological Station, Macucoloma trail, <named-content xmlns:xlink="http://www.w3.org/1999/xlink" content-type="dwc:verbatimCoordinates" xlink:type="simple">S00°35.9', W77°53.4'</named-content>, 2163 m, cloud forest, August 17, 2006, A. Townsend.</p><p>Type-specimen: Holotype female, point mounted. Top label: “ECUADOR: Napo Prov. / Yanayacu Biological Station / 17-Aug-2006 Macucaloma trail / Yellow pan 2163m. A. Townsend” (UWIM).</p></tp:treatment-sec><tp:treatment-sec sec-type="Discussion"><title>Discussion.</title><p>This species belongs to <italic>seriatus</italic> species-group. It differs from all other species of this group by the white posterior thumb like marking on the black mesopleuron, and the long vein 1CUa on fore wing, about 1.5× longer than 1CUb and 3.5× vein 1cu-a. This species is most closely related to <italic><tp:taxon-name>Aleiodes dyeri</tp:taxon-name></italic> sp. n., but the color patterns of both species are quite distinct (see comments for <italic><tp:taxon-name>Aleiodes dyeri</tp:taxon-name></italic> sp. n.).</p></tp:treatment-sec><tp:treatment-sec sec-type="Etymology"><title>Etymology.</title><p>From the Latin roots meaning “white finger”, a reference to the white thumb like mark on mesopleuron.</p></tp:treatment-sec><tp:treatment-sec><!--Section generated to contain objects referenced in tp:taxon-treatment.--><fig id="F1" position="float" orientation="portrait"><label>Figures 1–9.</label><caption><p><bold>1–3</bold> head, frontal. <bold>1</bold> <italic><tp:taxon-name>Aleiodes aclydis</tp:taxon-name></italic> Townsend <bold>2</bold> <italic><tp:taxon-name>Aleiodes capillosus</tp:taxon-name></italic> Townsend; <italic><tp:taxon-name>Aleiodes marilynae</tp:taxon-name></italic> sp. n. <bold>4–6</bold> <italic><tp:taxon-name>Aleiodes albidactyl</tp:taxon-name></italic> sp. n. <bold>4</bold> habitus <bold>5</bold> fore wing, detail of 1<sup>st</sup> subdiscal and subbasal cells <bold>6</bold> metasoma, dorsal <bold>7–9</bold> <italic><tp:taxon-name>Aleiodes albigena</tp:taxon-name></italic> sp. n. <bold>7</bold> habitus <bold>8</bold> host larva, nr. <italic><tp:taxon-name>Desmotricha</tp:taxon-name></italic> (<tp:taxon-name>Erebidae</tp:taxon-name>) <bold>9</bold> host mummy after parasitoid emergence.</p></caption><graphic xmlns:xlink="http://www.w3.org/1999/xlink" xlink:href="zookeys-405-001-g001.jpg" position="float" orientation="portrait" xlink:type="simple"/></fig></tp:treatment-sec></tp:taxon-treatment>
