# Supplementary material for: Twenty-four new species of Aleiodes Wesmael from the eastern Andes of Ecuador with associated biological information (Hymenoptera, Braconidae, Rogadinae)
Source: Zookeys. 2014 Apr 28;(405):1–81. doi: 10.3897/zookeys.405.7402 (PMC4023268; doi:10.3897/zookeys.405.7402)
Supplement: XML Treatment for Aleiodes albiterminus [file zookeys.405.7402-treatment4.xml]

<!DOCTYPE tp:taxon-treatment
  PUBLIC "-//TaxonX//DTD Taxonomic Treatment Publishing DTD v0 20100105//EN" "tax-treatment-NSO.dtd">
<tp:taxon-treatment xmlns:tp="http://www.plazi.org/taxpub"><tp:treatment-meta><mixed-citation publication-type="journal"><person-group><name><surname>Shimbori</surname><given-names>Eduardo Mitio</given-names></name><name><surname>Shaw</surname><given-names>Scott Richard</given-names></name></person-group><article-title>Twenty-four new species of <italic>Aleiodes</italic> Wesmael from the eastern Andes of Ecuador with associated biological information (Hymenoptera, Braconidae, Rogadinae)</article-title><source>Zookeys</source><day>28</day><month>4</month><year>2014</year><volume>2014</volume><issue>405</issue><fpage>1</fpage><lpage>81</lpage><pub-id pub-id-type="doi">10.3897/zookeys.405.7402</pub-id></mixed-citation></tp:treatment-meta><tp:nomenclature><tp:taxon-name>
                        <tp:taxon-name-part taxon-name-part-type="genus">Aleiodes</tp:taxon-name-part>
                        <tp:taxon-name-part taxon-name-part-type="species">albiterminus</tp:taxon-name-part>
                        <object-id xmlns:xlink="http://www.w3.org/1999/xlink" xlink:type="simple">http://species-id.net/wiki/Aleiodes_albiterminus</object-id>
                    </tp:taxon-name><tp:taxon-authority>Townsend, 2009</tp:taxon-authority><xref ref-type="fig" rid="F2">Figure 10</xref></tp:nomenclature><tp:treatment-sec sec-type="Diagnosis"><title>Diagnosis.</title><p>Body length 4.4 mm; antenna with 33 segments; head color mostly black, with light orangish brown mark below eye; malar space 1.25× basal width of mandible, ocelli small, ocell–ocular distance 1.3× width of lateral ocellus; occipital carina interrupted at vertex; mesopleuron granulate; apex of hind tibia without comb of flattened setae; propodeum mostly granulate, with median propodeal carina present but incomplete; metasomal tergum 3 black basally, apically with irregular “half heart-shaped” off-white spot; ovipositor sheaths long, 1.3× length of hind basitarsus.</p></tp:treatment-sec><tp:treatment-sec sec-type="Additional characters"><title>Additional characters.</title><p>Last flagellomere lanceolate; mesoscutum with complete carina on posterior margin though not well defined; scutellar sulcus with a strong complete median carina and some irregular carina laterally; fore wing vein 1M slightly and evenly curved; hind wing vein 2-1A present as a very short stub, vein m-cu present and distinctly postfurcal to vein r-m; ovipositor sheaths 1.3× longer than hind basitarsus.</p><p>Type material examined. (UWIM)</p></tp:treatment-sec><tp:treatment-sec sec-type="Biology"><title>Biology.</title><p><italic><tp:taxon-name>Aleiodes albiterminus</tp:taxon-name></italic> has been reared from an unidentified <tp:taxon-name>Geometridae</tp:taxon-name> larva on <italic><tp:taxon-name>Alnus acuminata</tp:taxon-name></italic> (<tp:taxon-name>Betulaceae</tp:taxon-name>).</p></tp:treatment-sec><tp:treatment-sec sec-type="Distribution"><title>Distribution.</title><p>Known only from the type locality, Rio Chalpi Grande, Napo province, ECUADOR, at 2,837 meters elevation.</p></tp:treatment-sec><tp:treatment-sec sec-type="Discussion"><title>Discussion.</title><p>For standardization reasons we provide the measurement of the ovipositor sheaths instead of the ovipositor itself. The ovipositor and the sheaths length in <!--PageBreak--><italic><tp:taxon-name>Aleiodes albiterminus</tp:taxon-name></italic> are unusually long for <italic><tp:taxon-name>Aleiodes</tp:taxon-name></italic> species. This is the only species from Ecuadorian Northeastern Andes with the ovipositor sheaths longer than its hind basitarsus. <italic><tp:taxon-name>Aleiodes albiterminus</tp:taxon-name></italic> can be distinguished also by the absence of a median carina on the first to third metasomal terga, and the distinctive off-white markings at the apex of metasomal tergum 3.</p><fig id="F2" position="float" orientation="portrait"><label>Figure 10–17.</label><caption><p><bold>10</bold> <italic><tp:taxon-name>Aleiodes albiterminus</tp:taxon-name></italic> Townsend, metasoma, dorsal. <bold>11, 12</bold> <italic><tp:taxon-name>Aleiodes arbitrium</tp:taxon-name></italic> Townsend <bold>11</bold> head frontal <bold>12</bold> head and mesoscutum, dorsal <bold>13–17</bold> <italic><tp:taxon-name>Aleiodes atripileatus</tp:taxon-name></italic> Townsend <bold>13</bold> head, frontal <bold>14</bold> head and mesoscutum, dorsal <bold>15</bold> head, occiput and vertex <bold>16</bold> thorax, lateral <bold>17</bold> metasoma, dorsal.</p></caption><graphic xmlns:xlink="http://www.w3.org/1999/xlink" xlink:href="zookeys-405-001-g002.jpg" position="float" orientation="portrait" xlink:type="simple"/></fig><!--PageBreak--></tp:treatment-sec></tp:taxon-treatment>
