# Supplementary material for: Twenty-four new species of Aleiodes Wesmael from the eastern Andes of Ecuador with associated biological information (Hymenoptera, Braconidae, Rogadinae)
Source: Zookeys. 2014 Apr 28;(405):1–81. doi: 10.3897/zookeys.405.7402 (PMC4023268; doi:10.3897/zookeys.405.7402)
Supplement: XML Treatment for Aleiodes albiviria [file zookeys.405.7402-treatment5.xml]

<!DOCTYPE tp:taxon-treatment
  PUBLIC "-//TaxonX//DTD Taxonomic Treatment Publishing DTD v0 20100105//EN" "tax-treatment-NSO.dtd">
<tp:taxon-treatment xmlns:tp="http://www.plazi.org/taxpub"><tp:treatment-meta><mixed-citation publication-type="journal"><person-group><name><surname>Shimbori</surname><given-names>Eduardo Mitio</given-names></name><name><surname>Shaw</surname><given-names>Scott Richard</given-names></name></person-group><article-title>Twenty-four new species of <italic>Aleiodes</italic> Wesmael from the eastern Andes of Ecuador with associated biological information (Hymenoptera, Braconidae, Rogadinae)</article-title><source>Zookeys</source><day>28</day><month>4</month><year>2014</year><volume>2014</volume><issue>405</issue><fpage>1</fpage><lpage>81</lpage><pub-id pub-id-type="doi">10.3897/zookeys.405.7402</pub-id></mixed-citation></tp:treatment-meta><tp:nomenclature><tp:taxon-name>
                        <tp:taxon-name-part taxon-name-part-type="genus">Aleiodes</tp:taxon-name-part>
                        <tp:taxon-name-part taxon-name-part-type="species">albiviria</tp:taxon-name-part>
                        <object-id xmlns:xlink="http://www.w3.org/1999/xlink" content-type="zoobank" xlink:type="simple">http://zoobank.org/099A4E94-7013-4B08-930B-1DB134C7EB3E</object-id>
                        <object-id xmlns:xlink="http://www.w3.org/1999/xlink" xlink:type="simple">http://species-id.net/wiki/Aleiodes_albiviria</object-id>
                    </tp:taxon-name><tp:taxon-status xmlns:xlink="http://www.w3.org/1999/xlink" xlink:type="simple">sp. n.</tp:taxon-status><xref ref-type="fig" rid="F3">Figures 18</xref><xref ref-type="fig" rid="F4">–21</xref></tp:nomenclature><tp:treatment-sec sec-type="Description of holotype"><title>Description of holotype.</title><p>Female (holotype). Body length 7.1 mm; antenna length 9.0 mm; fore wing length 5.8 mm.</p><p>Color. Mostly yellowish “bronze” (orangish yellow). Ocellar triangle brown. Antenna black; scape yellowish ventrally; flagellum with white band medially from flagellomeres 18–19<sup>th</sup> to 29–30<sup>th</sup>. Brown regions of mesosoma: mesoscutum lateral borders, notauli region and depressed posterior area; lunules; metanotum; propodeum. Dorsal mesopleuron and metasoma ventrally pale yellow. Wings tinged honey yellow, veins honey brown.</p><p>Head. Antenna with 57 antennomeres, mid flagellomere roughly 2.0× longer than wide, apical flagellomere with small pointed apex; malar space moderate, about 1.25× longer than basal width of mandible, 0.33× eye height; in dorsal view eyes 3× longer than temples; occipital carina incomplete, directed toward vertex, well defined laterally and meeting hypostomal carina; oral space small and circular, maximum width equal to basal width of mandible; clypeus not swollen; ocelli moderate, ocell–ocular distance slightly shorter than diameter of lateral ocellus; maxillary palp not swollen; head surface sculpture finely shining granulate, occiput smooth and shining; higher face with a small longitudinal ridge and transverse rugosity directed to it; frons excavated, excavation bordered by a weak “W-shaped” carina.</p><p>Mesosoma. Sculpturing shining granulate; pronotum foveate laterally; mesopleuron with antero-dorsal corner rugose; propodeum granular with some longitudinal diverging wrinkles laterally, mid-longitudinal carina present only on anterior 1/3; notauli with few crenulae and shallow anteriorly, meeting on depressed rugose area posteriorly; posterior margin of mesoscutum with complete carina; scutellar sulcus with median carina plus two pairs of complete lateral carina and one irregular.</p><p>Wings. Fore wing: stigma 3.8× longer than high; vein r as long as vein 2RS, 1.2× longer than vein RS+Mb, and 0.78× vein m-cu; vein 3RSa 0.45× vein 3RSb, and 0.9× vein 2M; vein 1CUa 2.7× vein 1cu-a; vein 1CUb about as long as vein 1CUa; vein 1M weakly curved basally. Hind wing: vein m-cu present, antefurcal to r-m; vein M+CU about 1.6× 1M; vein 1M almost as long as r-m; vein RS gradually opening from wing margin; vein 1M straight, dark brown, well pigmented; vein 2-1A absent.</p><p>Legs. Hind tibia with comb of modified setae; tarsal claw simple, with a comb of relatively long thin setae basally; hind basitarsus 3.5× longer than inner apical spur of hind tibia.</p><p>Metasoma. T1, T2 and basal 2/5 of T3 costate, longitudinal carina present along this sculpturing; remainder visible terga smooth; ovipositor sheaths short and lanceolate, about as long as hind tarsomere IV (half length of tarsomere II); T1 1.4× longer than its apical width.</p><!--PageBreak--><p>Male unknown.</p></tp:treatment-sec><tp:treatment-sec sec-type="Type material"><title>Type material.</title><p>Type-locality: ECUADOR, Napo Province, Yanayacu Biological Station, Macucoloma trail, <named-content xmlns:xlink="http://www.w3.org/1999/xlink" content-type="dwc:verbatimCoordinates" xlink:type="simple">S00°35.9', W77°53.4'</named-content>, 2163 m, cloud forest, April 1–8, 2007, J. Simbaña col.</p><p>Type-specimen: Holotype female, point mounted. Top label: “ECUADOR: Napo Province / Yanayacu Biological Station / <named-content xmlns:xlink="http://www.w3.org/1999/xlink" content-type="dwc:verbatimCoordinates" xlink:type="simple">S00°35.9', W77°53.4’</named-content> 2163m / 1-8 April 2007, J. Simbaña /Macucoloma trail, Malaise trap / CAPEA - NSF-BSI-07-17458, S.R. Shaw”; bottom label: “SRS - 00043” (UWIM).</p></tp:treatment-sec><tp:treatment-sec sec-type="Discussion"><title>Discussion.</title><p>This species is assigned to the <italic>seriatus</italic> species-group, where it most resembles <italic><tp:taxon-name>Aleiodes greeneyi</tp:taxon-name></italic> Townsend because of the dorsally incomplete occipital carina. <italic><tp:taxon-name>Aleiodes albiviria</tp:taxon-name></italic> sp. n. differs from other New World species of this species group by the mostly honey brown body with dark brown notauli and mid-posterior mesoscutum, and the white middle band on blackish antenna. <italic><tp:taxon-name>Aleiodes albiviria</tp:taxon-name></italic> sp. n. also resembles the Brazilian <italic><tp:taxon-name>Aleiodes scriptus</tp:taxon-name></italic> (Enderlein, 1920), by the costate sculpturing on metasomal tergite 1, which is rugose–costate in all other Neotropical species in <italic>seriatus</italic> species-group, but differs from <italic><tp:taxon-name>Aleiodes scriptus</tp:taxon-name></italic> by the shape of hind wing vein RS (parallel to wing margin basally and bent downward apically, as opposed to sinuate at middle in <italic><tp:taxon-name>Aleiodes scriptus</tp:taxon-name></italic>).</p></tp:treatment-sec><tp:treatment-sec sec-type="Etymology"><title>Etymology.</title><p>From the Latin <italic>albus</italic>, meaning “white,” and <italic>viria</italic> meaning “bracelet,” a reference to the white band on the antenna.</p><fig id="F3" position="float" orientation="portrait"><label>Figures 18–20.</label><caption><p><italic><tp:taxon-name>Aleiodes albiviria</tp:taxon-name></italic> sp. n. <bold>18</bold> habitus <bold>19</bold> head and mesonotum, dorsal <bold>20</bold> hind tibia inner side with comb of modified setae at apex.</p></caption><graphic xmlns:xlink="http://www.w3.org/1999/xlink" xlink:href="zookeys-405-001-g003.jpg" position="float" orientation="portrait" xlink:type="simple"/></fig><!--PageBreak--></tp:treatment-sec><tp:treatment-sec><!--Section generated to contain objects referenced in tp:taxon-treatment.--><fig id="F4" position="float" orientation="portrait"><label>Figures 21.</label><caption><p><italic><tp:taxon-name>Aleiodes atripileatus</tp:taxon-name></italic> Townsend wings.</p></caption><graphic xmlns:xlink="http://www.w3.org/1999/xlink" xlink:href="zookeys-405-001-g004.jpg" position="float" orientation="portrait" xlink:type="simple"/></fig></tp:treatment-sec></tp:taxon-treatment>
