# Supplementary material for: Twenty-four new species of Aleiodes Wesmael from the eastern Andes of Ecuador with associated biological information (Hymenoptera, Braconidae, Rogadinae)
Source: Zookeys. 2014 Apr 28;(405):1–81. doi: 10.3897/zookeys.405.7402 (PMC4023268; doi:10.3897/zookeys.405.7402)
Supplement: XML Treatment for Aleiodes arbitrium [file zookeys.405.7402-treatment6.xml]

<!DOCTYPE tp:taxon-treatment
  PUBLIC "-//TaxonX//DTD Taxonomic Treatment Publishing DTD v0 20100105//EN" "tax-treatment-NSO.dtd">
<tp:taxon-treatment xmlns:tp="http://www.plazi.org/taxpub"><tp:treatment-meta><mixed-citation publication-type="journal"><person-group><name><surname>Shimbori</surname><given-names>Eduardo Mitio</given-names></name><name><surname>Shaw</surname><given-names>Scott Richard</given-names></name></person-group><article-title>Twenty-four new species of <italic>Aleiodes</italic> Wesmael from the eastern Andes of Ecuador with associated biological information (Hymenoptera, Braconidae, Rogadinae)</article-title><source>Zookeys</source><day>28</day><month>4</month><year>2014</year><volume>2014</volume><issue>405</issue><fpage>1</fpage><lpage>81</lpage><pub-id pub-id-type="doi">10.3897/zookeys.405.7402</pub-id></mixed-citation></tp:treatment-meta><tp:nomenclature><tp:taxon-name>
                        <tp:taxon-name-part taxon-name-part-type="genus">Aleiodes</tp:taxon-name-part>
                        <tp:taxon-name-part taxon-name-part-type="species">arbitrium</tp:taxon-name-part>
                        <object-id xmlns:xlink="http://www.w3.org/1999/xlink" xlink:type="simple">http://species-id.net/wiki/Aleiodes_arbitrium</object-id>
                    </tp:taxon-name><tp:taxon-authority>Townsend 2009</tp:taxon-authority><xref ref-type="fig" rid="F2">Figures 11</xref><xref ref-type="fig" rid="F2">, 12</xref></tp:nomenclature><tp:treatment-sec sec-type="Diagnosis"><title>Diagnosis.</title><p>Body length 5.7 mm; antenna with 43 segments; head mostly black; malar space slightly wider than basal width of mandible; ocelli small, ocell–ocular distance slightly wider than width of lateral ocellus; occipital carina at least shortly interrupted at vertex; mesosoma mostly light yellowish brown, except propodeum black; wings clear; mesopleuron granulate; apex of hind tibia without comb of flattened setae; propodeum rugulose basally, granulate apically, with median propodeal carina present; metasomal terga mostly black, except terga 2 and 3 often each with an oval-shaped off white marking; metasomal terga 1–3 costate, median carina complete to end of tergum 2; ovipositor sheaths slightly shorter than half of hind basitarsus.</p></tp:treatment-sec><tp:treatment-sec sec-type="Additional characters"><title>Additional characters.</title><p>Last flagellomere with short pointed tip; mesoscutum with carina on posterior margin only in front of scutellar sulcus; scutellar sulcus with a median carina barely complete plus two or three more or less weak and incomplete carina laterally; fore wing vein 1M slightly and evenly curved; hind wing vein 2-1A present as a very short stub, vein m-cu position varying from distinctly antefurcal to interstitial to vein r-m; ovipositor sheaths 0.45 to 0.49 times longer than hind basitarsus.</p></tp:treatment-sec><tp:treatment-sec sec-type="Morphological variation"><title>Morphological variation.</title><p>All specimens examined agree well with original description of <italic><tp:taxon-name>Aleiodes arbitrium</tp:taxon-name></italic>, however the occipital carina in all specimens is at least shortly interrupted at vertex, and not complete but weak at vertex as described originally. The two spots on terga vary in size. In some females it is darker, not so contrasting, while in others it is larger, with the T2 spot reaching apical margin of tergite. In some males the spots tends to meet and form one single irregular elongate spot. In all specimens the gena is black–dark brown but the borders with mandibles are light brown.</p></tp:treatment-sec><tp:treatment-sec sec-type="Material"><title>Material.</title><p>Type material examined. (UWIM)</p><p>Non-type material: 14 females and 9 males, ECUADOR, Napo, Yanayacu Biological Station, Napo Province, <named-content xmlns:xlink="http://www.w3.org/1999/xlink" content-type="dwc:verbatimCoordinates" xlink:type="simple">S00°35.9', W77°53.4'</named-content>, 2,163 m. 7 females and 6 males reared from <tp:taxon-name>Geometridae</tp:taxon-name>: ♂, YY-29185; ♀, YY-36318; ♂, YY-39980; ♂, YY-39990; ♀, YY-47187; ♀, YY-47708; ♀, YY-48161; ♂, YY-49147; ♂, YY-53729; ♂, YY-57356; ♀, YY-62371; ♀, YY-70773; ♀, YY-71345. 5 females collected by Malaise trap; 2 females and 3 males collected by yellow pan trap. (UWIM)</p></tp:treatment-sec><tp:treatment-sec sec-type="Biological additions"><title>Biological additions.</title><p>All new <italic><tp:taxon-name>Aleiodes arbitrium</tp:taxon-name></italic> Townsend rearings were from caterpillars feeding on polypod ferns: <italic><tp:taxon-name>Diplazium costale</tp:taxon-name></italic> (<tp:taxon-name>Dryopteridadceae</tp:taxon-name>) or <italic><tp:taxon-name>Dennstaedtia cornuta</tp:taxon-name></italic> (<tp:taxon-name>Dennstaedtiaceae</tp:taxon-name>). Most caterpillars were identified as <tp:taxon-name>Geometridae</tp:taxon-name>. Caterpillar pictures and mummy morphology corroborate family level identification, and two different species of <italic><tp:taxon-name>Psaliodes</tp:taxon-name></italic> Guenée (<tp:taxon-name>Geometridae</tp:taxon-name>), and one species of <tp:taxon-name>Pyralidae</tp:taxon-name> as hosts of <italic><tp:taxon-name>Aleiodes arbitrium</tp:taxon-name></italic>.</p><p>The holotype and eight non-type specimens were reared from <!--PageBreak--><italic><tp:taxon-name>Psaliodes</tp:taxon-name></italic> sp. larva feeding on <italic><tp:taxon-name>Diplazium costale</tp:taxon-name></italic> or <italic><tp:taxon-name>Dennstaedtia cornuta</tp:taxon-name></italic>. The two paratypes and four other non-type specimens were reared from <italic><tp:taxon-name>Psaliodes castanea</tp:taxon-name></italic> (Warren) feeding on <italic><tp:taxon-name>Diplazium costale</tp:taxon-name></italic>. A single non-type specimen was reared from unknown <tp:taxon-name>Pyralidae</tp:taxon-name> larva on <italic><tp:taxon-name>Dennstaedtia cornuta</tp:taxon-name></italic>. One paratype collected from <tp:taxon-name>Urticaceae</tp:taxon-name> did not feed, so may have simply wandered there prior to mummification.</p></tp:treatment-sec><tp:treatment-sec sec-type="Distribution"><title>Distribution.</title><p>Known only from the Yanayacu Biological Station, Napo province, ECUADOR, at 2,163 meters elevation.</p></tp:treatment-sec><tp:treatment-sec sec-type="Discussion"><title>Discussion.</title><p>After publication of <xref ref-type="bibr" rid="B30">Townsend and Shaw (2009)</xref> paper, 11 new specimens were reared and ten collected by traps, all from Yanayacu Biological Station, Napo Province, <named-content xmlns:xlink="http://www.w3.org/1999/xlink" content-type="dwc:verbatimCoordinates" xlink:type="simple">S00°35.9', W77°53.4'</named-content>, 2163. This additional reared material provided good biological information at least on feeding preferences of the host caterpillars. It is likely that <italic><tp:taxon-name>Aleiodes arbitrium</tp:taxon-name></italic> attacks mostly <tp:taxon-name>Geometridae</tp:taxon-name> species feeding on polypod ferns. In the <italic>circumscriptus</italic>/<italic>gastritor</italic> group, this species resembles <italic><tp:taxon-name>Aleiodes albigena</tp:taxon-name></italic> sp. n. in most color patterns; however, the smaller ocelli of <italic><tp:taxon-name>Aleiodes arbitrium</tp:taxon-name></italic> and the honey brown marks on vertex, absent in <italic><tp:taxon-name>Aleiodes albigena</tp:taxon-name></italic>, distinguish these two species. Other species with small ocelli and interrupted occipital carina, as <italic><tp:taxon-name>Aleiodes onyx</tp:taxon-name></italic> sp. n. and <italic><tp:taxon-name>Aleiodes atripileatus</tp:taxon-name></italic>, have more extensively dark bodies than <italic><tp:taxon-name>Aleiodes arbitrium</tp:taxon-name></italic>.</p></tp:treatment-sec><tp:treatment-sec><!--Section generated to contain objects referenced in tp:taxon-treatment.--><fig id="F2" position="float" orientation="portrait"><label>Figure 10–17.</label><caption><p><bold>10</bold> <italic><tp:taxon-name>Aleiodes albiterminus</tp:taxon-name></italic> Townsend, metasoma, dorsal. <bold>11, 12</bold> <italic><tp:taxon-name>Aleiodes arbitrium</tp:taxon-name></italic> Townsend <bold>11</bold> head frontal <bold>12</bold> head and mesoscutum, dorsal <bold>13–17</bold> <italic><tp:taxon-name>Aleiodes atripileatus</tp:taxon-name></italic> Townsend <bold>13</bold> head, frontal <bold>14</bold> head and mesoscutum, dorsal <bold>15</bold> head, occiput and vertex <bold>16</bold> thorax, lateral <bold>17</bold> metasoma, dorsal.</p></caption><graphic xmlns:xlink="http://www.w3.org/1999/xlink" xlink:href="zookeys-405-001-g002.jpg" position="float" orientation="portrait" xlink:type="simple"/></fig></tp:treatment-sec><ref-list><ref id="B30"><mixed-citation xmlns:xlink="http://www.w3.org/1999/xlink" xlink:type="simple"><person-group><name name-style="western"><surname>Townsend</surname><given-names>AC</given-names></name><name name-style="western"><surname>Shaw</surname><given-names>SR</given-names></name></person-group> (<year>2009</year>) <article-title>Nine new species of <italic>Aleiodes</italic> Wesmael reared at Yanayacu Biological  Station (Hymenoptera: Braconidae: Rogadinae) in eastern Ecuador.</article-title><source>Journal of Insect Science</source><volume>9</volume>(<issue>37</issue>): <fpage>1</fpage>-<lpage>22</lpage>. <ext-link ext-link-type="uri" xlink:href="http://insectscience.org/9.37" xlink:type="simple">http://insectscience.org/9.37</ext-link>, doi: <ext-link ext-link-type="doi" xlink:href="10.1673/031.009.3701" xlink:type="simple">10.1673/031.009.3701</ext-link></mixed-citation></ref></ref-list></tp:taxon-treatment>
