# Supplementary material for: Twenty-four new species of Aleiodes Wesmael from the eastern Andes of Ecuador with associated biological information (Hymenoptera, Braconidae, Rogadinae)
Source: Zookeys. 2014 Apr 28;(405):1–81. doi: 10.3897/zookeys.405.7402 (PMC4023268; doi:10.3897/zookeys.405.7402)
Supplement: XML Treatment for Aleiodes atripileatus [file zookeys.405.7402-treatment7.xml]

<!DOCTYPE tp:taxon-treatment
  PUBLIC "-//TaxonX//DTD Taxonomic Treatment Publishing DTD v0 20100105//EN" "tax-treatment-NSO.dtd">
<tp:taxon-treatment xmlns:tp="http://www.plazi.org/taxpub"><tp:treatment-meta><mixed-citation publication-type="journal"><person-group><name><surname>Shimbori</surname><given-names>Eduardo Mitio</given-names></name><name><surname>Shaw</surname><given-names>Scott Richard</given-names></name></person-group><article-title>Twenty-four new species of <italic>Aleiodes</italic> Wesmael from the eastern Andes of Ecuador with associated biological information (Hymenoptera, Braconidae, Rogadinae)</article-title><source>Zookeys</source><day>28</day><month>4</month><year>2014</year><volume>2014</volume><issue>405</issue><fpage>1</fpage><lpage>81</lpage><pub-id pub-id-type="doi">10.3897/zookeys.405.7402</pub-id></mixed-citation></tp:treatment-meta><tp:nomenclature><tp:taxon-name>
                        <tp:taxon-name-part taxon-name-part-type="genus">Aleiodes</tp:taxon-name-part>
                        <tp:taxon-name-part taxon-name-part-type="species">atripileatus</tp:taxon-name-part>
                        <object-id xmlns:xlink="http://www.w3.org/1999/xlink" xlink:type="simple">http://species-id.net/wiki/Aleiodes_atripileatus</object-id>
                    </tp:taxon-name><tp:taxon-authority>Townsend, 2009</tp:taxon-authority><xref ref-type="fig" rid="F2">Figures 13–17</xref><xref ref-type="fig" rid="F4">, 21</xref></tp:nomenclature><tp:treatment-sec sec-type="Diagnosis"><title>Diagnosis.</title><p>Body length 4.1–4.8 mm; antenna with 36–39 segments; head color black dorsally, light orangish brown ventrally; malar space 1.5× basal width of mandible, ocelli small, ocell–ocular distance 1.7× width of lateral ocellus; occipital carina interrupted at vertex; mesopleuron granulate; apex of hind tibia without comb of flattened setae; propodeum mostly rugulose-granulate, with complete median carina; metasomal terga 1–4 entirely dark brown to black; ovipositor sheaths about 2/3 of the hind basitarsus length.</p></tp:treatment-sec><tp:treatment-sec sec-type="Additional characters"><title>Additional characters.</title><p>Last flagellomere with short “bottle-nipple”-like tip; mesoscutum posterior margin with carina only in front of scutellar sulcus; scutellar sulcus with a median plus two or three pairs lateral carina well defined and almost complete; fore wing vein 1M only slightly and evenly curved; hind wing vein 2-1A absent, vein m-cu absent; ovipositor sheaths about 2/3 length of hind basitarsus, one specimen in type series have 2.5/3, and another 1.8/3 proportions for this character.</p></tp:treatment-sec><tp:treatment-sec sec-type="Material"><title>Material.</title><p>Type material examined. (UWIM)</p><p>Non-type material: 3 females and 2 undetermined sex (?), ECUADOR, Napo, Yanayacu Biological Station, Napo Province, <named-content xmlns:xlink="http://www.w3.org/1999/xlink" content-type="dwc:verbatimCoordinates" xlink:type="simple">S00°35.9', W77°53.4'</named-content>, 2163 m; voucher numbers: ♀, YY-28538: prob. <tp:taxon-name>Noctuidae</tp:taxon-name> (<italic><tp:taxon-name>Hypena</tp:taxon-name></italic> sp2) on <italic><tp:taxon-name>Phenax rugosus</tp:taxon-name></italic> (<tp:taxon-name>Urticaceae</tp:taxon-name>); ♀, YY-29079: <italic><tp:taxon-name>Hypena</tp:taxon-name></italic> sp2 (<tp:taxon-name>Noctuidae</tp:taxon-name>) on <italic><tp:taxon-name>Boehmeria</tp:taxon-name></italic> ulmifolia (<tp:taxon-name>Urticaceae</tp:taxon-name>); ♀, YY-37062: <tp:taxon-name>Noctuidae</tp:taxon-name> on <italic><tp:taxon-name>Phenax rugosus</tp:taxon-name></italic> (<tp:taxon-name>Urticaceae</tp:taxon-name>); ?, YY-58626: <tp:taxon-name>Noctuidae</tp:taxon-name> on <italic><tp:taxon-name>Phenax rugosus</tp:taxon-name></italic> (<tp:taxon-name>Urticaceae</tp:taxon-name>); ?, YY-63838: <tp:taxon-name>Noctuidae</tp:taxon-name> on <italic><tp:taxon-name>Phenax rugosus</tp:taxon-name></italic> (<tp:taxon-name>Urticaceae</tp:taxon-name>). (UWIM)</p></tp:treatment-sec><tp:treatment-sec sec-type="Biology"><title>Biology.</title><!--PageBreak--><p><italic><tp:taxon-name>Aleiodes atripileatus</tp:taxon-name></italic> has been reared from a species of <italic><tp:taxon-name>Hypena</tp:taxon-name></italic> Schrank (<tp:taxon-name>Noctuidae</tp:taxon-name>) caterpillars feeding on <tp:taxon-name>Urticaceae</tp:taxon-name>, including <italic><tp:taxon-name>Phenax rugosus</tp:taxon-name></italic>, <italic><tp:taxon-name>Boemeria bullata</tp:taxon-name></italic>, <italic><tp:taxon-name>Miriocarpa</tp:taxon-name></italic> sp., and three other unidentified urticaceous plants. Other noctuids on the same host plants might be utilized as hosts.</p></tp:treatment-sec><tp:treatment-sec sec-type="Distribution"><title>Distribution.</title><p>Known only from the YBS, Napo province, ECUADOR, at 2,163 meters elevation.</p></tp:treatment-sec><tp:treatment-sec sec-type="Discussion"><title>Discussion.</title><p><italic><tp:taxon-name>Aleiodes atripileatus</tp:taxon-name></italic> is one of the most commonly reared <italic><tp:taxon-name>Aleiodes</tp:taxon-name></italic> species in YBS. The species belongs to the <italic>circumscriptus</italic>/<italic>gastritor</italic> species-group. It is very similar to <italic><tp:taxon-name>Aleiodes nubicola</tp:taxon-name></italic> sp. n. and <italic><tp:taxon-name>Aleiodes cacuangoi</tp:taxon-name></italic> sp. n., differing from these two species in having the occipital carina distinctly interrupted at vertex. This character is shared with <italic><tp:taxon-name>Aleiodes onyx</tp:taxon-name></italic> sp. n., from which it differs by having a black vertex, a thinner metasoma, and the vein m-cu of hind wing absent. Different than originally described, the true sternaulus is absent.</p><fig id="F4" position="float" orientation="portrait"><label>Figures 21.</label><caption><p><italic><tp:taxon-name>Aleiodes atripileatus</tp:taxon-name></italic> Townsend wings.</p></caption><graphic xmlns:xlink="http://www.w3.org/1999/xlink" xlink:href="zookeys-405-001-g004.jpg" position="float" orientation="portrait" xlink:type="simple"/></fig></tp:treatment-sec><tp:treatment-sec><!--Section generated to contain objects referenced in tp:taxon-treatment.--><fig id="F2" position="float" orientation="portrait"><label>Figure 10–17.</label><caption><p><bold>10</bold> <italic><tp:taxon-name>Aleiodes albiterminus</tp:taxon-name></italic> Townsend, metasoma, dorsal. <bold>11, 12</bold> <italic><tp:taxon-name>Aleiodes arbitrium</tp:taxon-name></italic> Townsend <bold>11</bold> head frontal <bold>12</bold> head and mesoscutum, dorsal <bold>13–17</bold> <italic><tp:taxon-name>Aleiodes atripileatus</tp:taxon-name></italic> Townsend <bold>13</bold> head, frontal <bold>14</bold> head and mesoscutum, dorsal <bold>15</bold> head, occiput and vertex <bold>16</bold> thorax, lateral <bold>17</bold> metasoma, dorsal.</p></caption><graphic xmlns:xlink="http://www.w3.org/1999/xlink" xlink:href="zookeys-405-001-g002.jpg" position="float" orientation="portrait" xlink:type="simple"/></fig></tp:treatment-sec></tp:taxon-treatment>
