# Supplementary material for: Twenty-four new species of Aleiodes Wesmael from the eastern Andes of Ecuador with associated biological information (Hymenoptera, Braconidae, Rogadinae)
Source: Zookeys. 2014 Apr 28;(405):1–81. doi: 10.3897/zookeys.405.7402 (PMC4023268; doi:10.3897/zookeys.405.7402)
Supplement: XML Treatment for Aleiodes capillosus [file zookeys.405.7402-treatment10.xml]

<!DOCTYPE tp:taxon-treatment
  PUBLIC "-//TaxonX//DTD Taxonomic Treatment Publishing DTD v0 20100105//EN" "tax-treatment-NSO.dtd">
<tp:taxon-treatment xmlns:tp="http://www.plazi.org/taxpub"><tp:treatment-meta><mixed-citation publication-type="journal"><person-group><name><surname>Shimbori</surname><given-names>Eduardo Mitio</given-names></name><name><surname>Shaw</surname><given-names>Scott Richard</given-names></name></person-group><article-title>Twenty-four new species of <italic>Aleiodes</italic> Wesmael from the eastern Andes of Ecuador with associated biological information (Hymenoptera, Braconidae, Rogadinae)</article-title><source>Zookeys</source><day>28</day><month>4</month><year>2014</year><volume>2014</volume><issue>405</issue><fpage>1</fpage><lpage>81</lpage><pub-id pub-id-type="doi">10.3897/zookeys.405.7402</pub-id></mixed-citation></tp:treatment-meta><tp:nomenclature><tp:taxon-name>
                        <tp:taxon-name-part taxon-name-part-type="genus">Aleiodes</tp:taxon-name-part>
                        <tp:taxon-name-part taxon-name-part-type="species">capillosus</tp:taxon-name-part>
                        <object-id xmlns:xlink="http://www.w3.org/1999/xlink" xlink:type="simple">http://species-id.net/wiki/Aleiodes_capillosus</object-id>
                    </tp:taxon-name><tp:taxon-authority>Townsend, 2009</tp:taxon-authority><xref ref-type="fig" rid="F1">Figure 2</xref></tp:nomenclature><tp:treatment-sec sec-type="Diagnosis"><title>Diagnosis.</title><p>Body length 5.6 mm; antenna with 42 segments; head color black, with small brown spot at gena; malar space 1.8× basal width of mandible, ocelli small, ocell–<!--PageBreak-->ocular distance 2.0× width of lateral ocellus; occipital carina completely absent; mesopleuron mostly smooth, epicnemial carina absent; apex of hind tibia without comb of flattened setae; propodeum smooth, without median carina; metasomal tergite 1 white with a black oval spot medially, reminder terga mostly black, laterally white; ovipositor sheaths about 2/3 of the hind basitarsus length.</p></tp:treatment-sec><tp:treatment-sec sec-type="Additional characters"><title>Additional characters.</title><p>Last flagellomere lanceolate; mesoscutum with carina on posterior margin varying from present only in front of scutellar sulcus to completely absent; scutellar sulcus with one to five incomplete carina; fore wing vein 1M slightly to moderately curved at base; hind wing vein 2-1A present and relatively long, vein m-cu present and pigmented but never tubular, interstitial to vein r-m; ovipositor sheaths about 2/3 as long as hind basitarsus.</p></tp:treatment-sec><tp:treatment-sec sec-type="Morphological variation"><title>Morphological variation.</title><p>The non-type material fits well in original description, but most of the mummies are considerably lighter.</p></tp:treatment-sec><tp:treatment-sec sec-type="Material"><title>Material.</title><p>Type material examined. (UWIM)</p><p>Non-type material: 2 females and 2 males, ECUADOR, Napo, Yanayacu Biological Station, Napo Province, <named-content xmlns:xlink="http://www.w3.org/1999/xlink" content-type="dwc:verbatimCoordinates" xlink:type="simple">S00°35.9', W77°53.4'</named-content>, 2163 m; voucher numbers: ♀, YY-53697: <tp:taxon-name>Geometridae</tp:taxon-name> on <italic><tp:taxon-name>Piper</tp:taxon-name></italic> sp1 (<tp:taxon-name>Piperaceae</tp:taxon-name>) [probably collected as mummy]; ♂, YY-40671: <tp:taxon-name>Geometridae</tp:taxon-name> on <italic><tp:taxon-name>Alnus acumiata</tp:taxon-name></italic>; ♀, YY-40675: <tp:taxon-name>Geometridae</tp:taxon-name> on <italic><tp:taxon-name>Alnus acumiata</tp:taxon-name></italic>; ♂, YY-40655: <tp:taxon-name>Geometridae</tp:taxon-name> on <italic><tp:taxon-name>Alnus acumiata</tp:taxon-name></italic>.</p></tp:treatment-sec><tp:treatment-sec sec-type="Biology"><title>Biology.</title><p><italic><tp:taxon-name>Aleiodes capillosus</tp:taxon-name></italic> has been reared from unidentified <tp:taxon-name>Geometridae</tp:taxon-name> caterpillars on <italic><tp:taxon-name>Diplazium vesiculosum</tp:taxon-name></italic> (<tp:taxon-name>Dryopteridaceae</tp:taxon-name>). The non-type specimens were also reared from <tp:taxon-name>Geometridae</tp:taxon-name>, but on <italic><tp:taxon-name>Alnus acumiata</tp:taxon-name></italic> (<tp:taxon-name>Betulaceae</tp:taxon-name>) and <italic><tp:taxon-name>Piper</tp:taxon-name></italic> sp. (<tp:taxon-name>Piperaceae</tp:taxon-name>). Feeding on these plant species by the geometrid caterpillars is not confirmed.</p></tp:treatment-sec><tp:treatment-sec sec-type="Distribution"><title>Distribution.</title><p>Known only from the type locality, YBS, Napo province, ECUADOR, at 2,163 meters elevation.</p></tp:treatment-sec><tp:treatment-sec sec-type="Discussion"><title>Discussion.</title><p><italic><tp:taxon-name>Aleiodes capillosus</tp:taxon-name></italic> is very similar to <italic><tp:taxon-name>Aleiodes marilynae</tp:taxon-name></italic> sp. n. (for a discussion on distinguishing characters see discussion section under <italic><tp:taxon-name>Aleiodes marilynae</tp:taxon-name></italic> sp. n.). These are the only two species in the <italic>gressitti</italic> species-group from Neotropical Region. As well as the morphological similarities in the adult parasitoids, the host mummies of <italic><tp:taxon-name>Aleiodes capillosus</tp:taxon-name></italic> and <italic><tp:taxon-name>Aleiodes marilynae</tp:taxon-name></italic> are very similar. Both produce a relatively swollen mummy with a strongly shrunken thorax, where it is attached to a leaf or branch in a distinct angle.</p></tp:treatment-sec><tp:treatment-sec><!--Section generated to contain objects referenced in tp:taxon-treatment.--><fig id="F1" position="float" orientation="portrait"><label>Figures 1–9.</label><caption><p><bold>1–3</bold> head, frontal. <bold>1</bold> <italic><tp:taxon-name>Aleiodes aclydis</tp:taxon-name></italic> Townsend <bold>2</bold> <italic><tp:taxon-name>Aleiodes capillosus</tp:taxon-name></italic> Townsend; <italic><tp:taxon-name>Aleiodes marilynae</tp:taxon-name></italic> sp. n. <bold>4–6</bold> <italic><tp:taxon-name>Aleiodes albidactyl</tp:taxon-name></italic> sp. n. <bold>4</bold> habitus <bold>5</bold> fore wing, detail of 1<sup>st</sup> subdiscal and subbasal cells <bold>6</bold> metasoma, dorsal <bold>7–9</bold> <italic><tp:taxon-name>Aleiodes albigena</tp:taxon-name></italic> sp. n. <bold>7</bold> habitus <bold>8</bold> host larva, nr. <italic><tp:taxon-name>Desmotricha</tp:taxon-name></italic> (<tp:taxon-name>Erebidae</tp:taxon-name>) <bold>9</bold> host mummy after parasitoid emergence.</p></caption><graphic xmlns:xlink="http://www.w3.org/1999/xlink" xlink:href="zookeys-405-001-g001.jpg" position="float" orientation="portrait" xlink:type="simple"/></fig></tp:treatment-sec></tp:taxon-treatment>
