# Supplementary material for: Twenty-four new species of Aleiodes Wesmael from the eastern Andes of Ecuador with associated biological information (Hymenoptera, Braconidae, Rogadinae)
Source: Zookeys. 2014 Apr 28;(405):1–81. doi: 10.3897/zookeys.405.7402 (PMC4023268; doi:10.3897/zookeys.405.7402)
Supplement: XML Treatment for Aleiodes colberti [file zookeys.405.7402-treatment11.xml]

<!DOCTYPE tp:taxon-treatment
  PUBLIC "-//TaxonX//DTD Taxonomic Treatment Publishing DTD v0 20100105//EN" "tax-treatment-NSO.dtd">
<tp:taxon-treatment xmlns:tp="http://www.plazi.org/taxpub"><tp:treatment-meta><mixed-citation publication-type="journal"><person-group><name><surname>Shimbori</surname><given-names>Eduardo Mitio</given-names></name><name><surname>Shaw</surname><given-names>Scott Richard</given-names></name></person-group><article-title>Twenty-four new species of <italic>Aleiodes</italic> Wesmael from the eastern Andes of Ecuador with associated biological information (Hymenoptera, Braconidae, Rogadinae)</article-title><source>Zookeys</source><day>28</day><month>4</month><year>2014</year><volume>2014</volume><issue>405</issue><fpage>1</fpage><lpage>81</lpage><pub-id pub-id-type="doi">10.3897/zookeys.405.7402</pub-id></mixed-citation></tp:treatment-meta><tp:nomenclature><tp:taxon-name>
                        <tp:taxon-name-part taxon-name-part-type="genus">Aleiodes</tp:taxon-name-part>
                        <tp:taxon-name-part taxon-name-part-type="species">colberti</tp:taxon-name-part>
                        <object-id xmlns:xlink="http://www.w3.org/1999/xlink" content-type="zoobank" xlink:type="simple">http://zoobank.org/62EFAC20-EA55-4035-A4F9-5063A52DE15F</object-id>
                        <object-id xmlns:xlink="http://www.w3.org/1999/xlink" xlink:type="simple">http://species-id.net/wiki/Aleiodes_colberti</object-id>
                    </tp:taxon-name><tp:taxon-status xmlns:xlink="http://www.w3.org/1999/xlink" xlink:type="simple">sp. n.</tp:taxon-status><xref ref-type="fig" rid="F7">Figures 31–33</xref><xref ref-type="fig" rid="F8">, 36</xref><xref ref-type="fig" rid="F24">, 121</xref></tp:nomenclature><tp:treatment-sec sec-type="Description of the holotype"><title>Description of the holotype.</title><p>Male (holotype). Body length 8.8 mm; antenna length 8.5 mm; fore wing length 8.3 mm.</p><p>Color. Mostly reddish brown. Head mostly dark brown to black; yellowish stripe around eyes on frons, temple and gena; palp dark brown. Antenna black with white middle band between flagellomeres 20–29 (+/- 1). Mesosoma mostly reddish brown; <!--PageBreak-->pronotum brown dorsally, laterally irregularly yellowish brown; propleuron brown, lighter posteriorly; mesoscutum infuscate except on notauli region; scutellum brown medially and postero-laterally. Wings weakly infuscate with dark band just bellow stigma; veins brown and stigma dark brown; tegula brown.</p><p>Head. 54 antennomeres, flagellomeres as long as wide, except apical 1/3 and basal 1/6, slightly longer than wide, apical flagellomere with distinctly pointed apex; malar space very short, 0.5× basal width of mandible and 1/6 of eye height; temple very narrow, in dorsal view eyes 5.5× longer than temples; occipital carina complete thought irregular dorsally, ventrally barely reaching hypostomal carina; oral space small and circular, diameter about equal to basal width of mandible; clypeus weakly swollen; ocelli extremely large, ocell–ocular distance 1/8 diameter of lateral ocellus; face, gena and temples transverse rugose–costate, with mid-longitudinal ridge just bellow toruli, face granulose medially, clypeus granular–rugose, frons smooth and excavated, bordered by “W-shaped” carina, vertex coarsely granulate.</p><p>Mesosoma. Sculpturing mostly opaque granular; pronotum with median scrobiculate line; epicnemial carina incomplete dorsally; propodeum laterally with few wrinkles, mid-longitudinal carina on anterior 1/2, posterior half with irregular wrinkles; metapleuron rugose posteriorly; notauli virtually absent, only indicated anteriorly and meeting rugose <!--PageBreak-->depressed area posteriorly; posterior margin of mesoscutum bordered by short carina just in front of scutellar sulcus; scutellar sulcus with five complete and well defined carina.</p><p>Wings. Fore wing: stigma 4× longer than high; vein r about 0.7× vein 2RS, as long as vein RS+Mb, and 0.7× vein m-cu; vein 3RSa 0.64× vein 3RSb, and 0.85× vein 2M; vein 1CUa 1.33× vein 1cu-a; vein 1CUb 2.25× vein 1CUa; vein 1M moderately curved at basal half. Hind wing: vein m-cu absent; vein M+CU slightly shorter 1M; 1M about 2× length of r-m; vein RS well pigmented, almost straight, gradually diverging from wing margin; vein M dark brown, well pigmented; vein 2-1A present and relatively long.</p><p>Metasoma. T1 and T2 granular–striate, longitudinal carina complete on T1 and T2; remainder visible terga granular; T4–T6 with small circular median dorsal pits, these terga densely setose except on median line, pubescence around the bare line directed to it; T1 length 2× apical width.</p><p>Legs. Tarsal claws pectinate, with 6–7 thick bristles, and distinct gap between apical claw and basal pectination; hind basitarsus 1.7× longer than inner apical spur of hind tibia.</p><p>Female unknown.</p><!--PageBreak--></tp:treatment-sec><tp:treatment-sec sec-type="Type material"><title>Type material.</title><p>Type-locality: ECUADOR, Napo Province, Yanayacu Biological Station, Macucoloma trail, <named-content xmlns:xlink="http://www.w3.org/1999/xlink" content-type="dwc:verbatimCoordinates" xlink:type="simple">S00°35.9', W77°53.4'</named-content>, 2163 m, cloud forest, March 2–5, 2006, S.R. Shaw col.</p><p>Type-specimen: Holotype male, point mounted. Top label: “ECUADOR: Napo Province / Yanayacu Biological Station / <named-content xmlns:xlink="http://www.w3.org/1999/xlink" content-type="dwc:verbatimCoordinates" xlink:type="simple">S00°35.9', W77°53.4’</named-content> 2163m / 2-5 March 2006, S.R. Shaw / Ex. Yellow pan trap”. (UWIM)</p></tp:treatment-sec><tp:treatment-sec sec-type="Discussion"><title>Discussion.</title><p><italic><tp:taxon-name>Aleiodes colberti</tp:taxon-name></italic> sp. n. belongs to the <italic>pulchripes</italic> species-group. This species can be distinguished from other New World species of this group by the infuscate band on the forewing just below the pterostigma, and the white middle band on antenna. Despite these characters, it is similar to <italic><tp:taxon-name>Aleiodes earinos</tp:taxon-name></italic> Shaw, 1997, differing from which in its mostly black head and some dark stains on the mesoscutum and scutellum, as compared with the unicolored body in <italic><tp:taxon-name>Aleiodes earinos</tp:taxon-name></italic>. The pattern of wing veins resembles <italic><tp:taxon-name>Aleidoes arizonensis</tp:taxon-name></italic> Marsh &amp; Shaw, 1997, mainly by the very long second submarginal cell. The infuscation below the stigma is also present in the Cuban and Costa Rican species <italic><tp:taxon-name>Aleiodes pedalis</tp:taxon-name></italic> Cresson, 1869, but <italic><tp:taxon-name>Aleiodes pedalis</tp:taxon-name></italic> also has distinct infumation apically, not present in <italic><tp:taxon-name>Aleiodes colberti</tp:taxon-name></italic> sp. n., as well as the apical hind tibia black, as opposed to reddish in <italic><tp:taxon-name>Aleiodes colberti</tp:taxon-name></italic> sp. n. In the key to New World <italic>pulchripes</italic> species (<xref ref-type="bibr" rid="B23">S. Shaw et al. 1997</xref>), <italic><tp:taxon-name>Aleiodes colberti</tp:taxon-name></italic> does not run easily to any of the described species. Considering the body color it will be forcibly run to <italic><tp:taxon-name>Aleiodes notozophus</tp:taxon-name></italic> Marsh &amp; Shaw, 1997, but differs from that species by the large gap between apical claw and basal pectination, which is absent in <italic><tp:taxon-name>Aleiodes notozophus</tp:taxon-name></italic>. The male of <italic><tp:taxon-name>Aleiodes colberti</tp:taxon-name></italic> sp. n. has small setose pits on terga 4–6 (4–7 in <italic><tp:taxon-name>Aleiodes notozophus</tp:taxon-name></italic>). Disregarding the presence of the pits it will run to <italic><tp:taxon-name>Aleiodes vaughani</tp:taxon-name></italic> Muesebeck, 1960, but the ocelli are larger in the new species.</p></tp:treatment-sec><tp:treatment-sec sec-type="Etymology"><title>Etymology.</title><p>This species is named after Stephen Tyrone Colbert, an American comedian, political satirist, writer, actor, and host of <italic>The Colbert Report</italic>.</p><fig id="F7" position="float" orientation="portrait"><label>Figures 31–35.</label><caption><p><italic><tp:taxon-name>Aleiodes colberti</tp:taxon-name></italic> sp. n. <bold>31</bold> habitus <bold>32</bold> head and mesoscutum, dorsal <bold>33</bold> apical flagellomeres <bold>34, 35</bold> <italic><tp:taxon-name>Aleiodes delicatus</tp:taxon-name></italic> sp. n. <bold>34</bold> habitus <bold>35</bold> head dorsal.</p></caption><graphic xmlns:xlink="http://www.w3.org/1999/xlink" xlink:href="zookeys-405-001-g007.jpg" position="float" orientation="portrait" xlink:type="simple"/></fig><fig id="F8" position="float" orientation="portrait"><label>Figures 36–37.</label><caption><p>Metasomal terga 1–2. <bold>36</bold> <italic><tp:taxon-name>Aleiodes colberti</tp:taxon-name></italic> sp. n. <bold>37</bold> <italic><tp:taxon-name>Aleiodes luteosicarius</tp:taxon-name></italic> sp. n.</p></caption><graphic xmlns:xlink="http://www.w3.org/1999/xlink" xlink:href="zookeys-405-001-g008.jpg" position="float" orientation="portrait" xlink:type="simple"/></fig></tp:treatment-sec><tp:treatment-sec><!--Section generated to contain objects referenced in tp:taxon-treatment.--><fig id="F24" position="float" orientation="portrait"><label>Figures 121–126.</label><caption><p>Tarsal claws. <bold>121</bold> <italic><tp:taxon-name>Aleiodes colberti</tp:taxon-name></italic> sp. n. <bold>122</bold> <italic><tp:taxon-name>Aleiodes dyeri</tp:taxon-name></italic> sp. n. <bold>123</bold> <italic><tp:taxon-name>Aleiodes falloni</tp:taxon-name></italic> sp. n. <bold>124</bold> <italic><tp:taxon-name>Aleiodes luteosicarius</tp:taxon-name></italic> sp. n. <bold>125</bold> <italic><tp:taxon-name>Aleiodes stewarti</tp:taxon-name></italic> sp. n. <bold>126</bold> <italic><tp:taxon-name>Aleiodes stilpnos</tp:taxon-name></italic> Townsend.</p></caption><graphic xmlns:xlink="http://www.w3.org/1999/xlink" xlink:href="zookeys-405-001-g024.jpg" position="float" orientation="portrait" xlink:type="simple"/></fig></tp:treatment-sec><ref-list><ref id="B23"><mixed-citation xmlns:xlink="http://www.w3.org/1999/xlink" xlink:type="simple"><person-group><name name-style="western"><surname>Shaw</surname><given-names>SR</given-names></name><name name-style="western"><surname>Marsh</surname><given-names>PM</given-names></name><name name-style="western"><surname>Fortier</surname><given-names>JC</given-names></name></person-group> (<year>1997</year>) <article-title>Revision of North American <italic>Aleiodes</italic> (Part 1): the <italic>pulchripes</italic> species-group in the New World.</article-title><source>Journal of Hymenoptera Research</source><volume>6</volume>: <fpage>10</fpage>-<lpage>35</lpage>.</mixed-citation></ref></ref-list></tp:taxon-treatment>
