# Supplementary material for: Twenty-four new species of Aleiodes Wesmael from the eastern Andes of Ecuador with associated biological information (Hymenoptera, Braconidae, Rogadinae)
Source: Zookeys. 2014 Apr 28;(405):1–81. doi: 10.3897/zookeys.405.7402 (PMC4023268; doi:10.3897/zookeys.405.7402)
Supplement: XML Treatment for Aleiodes delicatus [file zookeys.405.7402-treatment12.xml]

<!DOCTYPE tp:taxon-treatment
  PUBLIC "-//TaxonX//DTD Taxonomic Treatment Publishing DTD v0 20100105//EN" "tax-treatment-NSO.dtd">
<tp:taxon-treatment xmlns:tp="http://www.plazi.org/taxpub"><tp:treatment-meta><mixed-citation publication-type="journal"><person-group><name><surname>Shimbori</surname><given-names>Eduardo Mitio</given-names></name><name><surname>Shaw</surname><given-names>Scott Richard</given-names></name></person-group><article-title>Twenty-four new species of <italic>Aleiodes</italic> Wesmael from the eastern Andes of Ecuador with associated biological information (Hymenoptera, Braconidae, Rogadinae)</article-title><source>Zookeys</source><day>28</day><month>4</month><year>2014</year><volume>2014</volume><issue>405</issue><fpage>1</fpage><lpage>81</lpage><pub-id pub-id-type="doi">10.3897/zookeys.405.7402</pub-id></mixed-citation></tp:treatment-meta><tp:nomenclature><tp:taxon-name>
                        <tp:taxon-name-part taxon-name-part-type="genus">Aleiodes</tp:taxon-name-part>
                        <tp:taxon-name-part taxon-name-part-type="species">delicatus</tp:taxon-name-part>
                        <object-id xmlns:xlink="http://www.w3.org/1999/xlink" content-type="zoobank" xlink:type="simple">http://zoobank.org/2C718F94-CE3D-4120-BD76-BD3F2FE1713D</object-id>
                        <object-id xmlns:xlink="http://www.w3.org/1999/xlink" xlink:type="simple">http://species-id.net/wiki/Aleiodes_delicatus</object-id>
                    </tp:taxon-name><tp:taxon-status xmlns:xlink="http://www.w3.org/1999/xlink" xlink:type="simple">sp. n.</tp:taxon-status><xref ref-type="fig" rid="F7">Figures 34</xref><xref ref-type="fig" rid="F7">, 35</xref></tp:nomenclature><tp:treatment-sec sec-type="Description of holotype"><title>Description of holotype.</title><p>Female (holotype). Body length 5.4 mm; antenna length 7.3 mm; fore wing length 4.5 mm.</p><p>Color. Mostly dark brown; legs pale brown but fore and mid coxae and trochanter whitish, hind coxa mostly dark brown, whitish on basal 1/4; all palp whitish; scape and pedicel, notauli and ventral border of mesoscutum, and mandibles yellowish; scutellum brown mid-anteriorly; propleuron pale brown, anteriorly darker; mesopleuron pale brown laterally, ventrally whitish with a roughly defined inverted “heart-shaped” honey brown infuscation; metasomal terga 3 and 4 slightly lighter than remainder metasoma and with whitish lateral borders; metasoma ventrally white except for last two sternites mostly light brown. Wing veins brown, but basally whitish, stigma pale brown, tegula white.</p><!--PageBreak--><p>Head. Antenna with 45 segments, flagellomeres roughly 2.0× as long as wide, apical flagellomere with small pointed apex; malar space wide, about 1.6× basal width of mandible, 0.6× eye height; in dorsal view eyes 2.4× longer than temples; occipital carina complete dorsally, well defined laterally and meeting hypostomal carina; oral space small and circular, maximum width about as long as basal width of mandible; clypeus not swollen; ocelli small, ocell–ocular distance 2× diameter of lateral ocellus; maxillary palp not swollen; head surface sculpture coarse granulate, occiput smooth and shining, frons not excavated, higher face with well defined mid-longitudinal ridge.</p><p>Mesosoma. Sculpturing mostly coarse granulate; pronotum foveate; propodeum rugulose with granular background, mid-longitudinal carina present on anterior 1/3; notauli very shallow and narrow, with few crenulae anteriorly; posteriorly meeting on almost flat and weakly rugose area; posterior margin of mesoscutum bordered by carina; scutellar sulcus long, with three strong but incomplete carina.</p><p>Wings. Fore wing: stigma 4.5× longer than high; vein r about 1.3× vein 2RS, 1.4× vein RS+Mb, and 1.0× vein m-cu; second submarginal cell small and trapezoidal, vein 3RSa 0.28× vein 3RSb, and 0.77× vein 2M; vein 1CUa 1.6× vein 1cu-a; vein 1CUb 2.7× 1CUa; vein 1M weakly curved on basal half. Hind wing: vein m-cu absent; vein M+CU 0.85× 1M; 1M about 2.7× length of r-m; vein RS sinuate at middle, then only slightly diverging from wing margin; vein M dark brown, well pigmented; vein 2-1A absent.</p><p>Legs. Hind tibia with comb of modified setae; tarsal claw simple, not pectinate; inner apical spur on hind tibia extremely short, hind basitarsus 5× longer than inner spur.</p><p>Metasoma. T1, T2 and basal 2/5 of T3 finely rugose–striate with coarse granulate background, longitudinal carina present along T1 and T2; apical 3/5 of T3 coarse granulate; remainder visible terga granular coriaceous; ovipositor sheaths as long as hind tarsomere II, and 0.47× length hind basitarsus; T1 long and narrow, 1.6× longer than its apical width.</p><p>Male. Unknown.</p></tp:treatment-sec><tp:treatment-sec sec-type="Type material"><title>Type material.</title><p>Type-locality: ECUADOR, Napo Province, Yanayacu Biological Station, Macucoloma trail, <named-content xmlns:xlink="http://www.w3.org/1999/xlink" content-type="dwc:verbatimCoordinates" xlink:type="simple">S00°35.9', W77°53.4'</named-content>, 2163 m, cloud forest, August 15, 2006, A. Townsend col.</p><p>Type-specimen: Holotype female, point mounted. Top label: “ECUADOR: Napo Prov. / Yanayacu Biological Station / 15-Aug-2006 Macucaloma trail / Maxi net 2163m. A. Townsend”. (UWIM)</p></tp:treatment-sec><tp:treatment-sec sec-type="Discussion"><title>Discussion.</title><!--PageBreak--><p><italic><tp:taxon-name>Aleiodes delicatus</tp:taxon-name></italic> sp. n. belongs to <italic>seriatus</italic> species-group. It is very similar to <italic><tp:taxon-name>Aleiodes pectoralis</tp:taxon-name></italic> (Ashmead, 1894) (=<italic>sanctivicentensis</italic> Shenefelt, 1975), from St. Vincent, and <italic><tp:taxon-name>Aleiodes akidnus</tp:taxon-name></italic> Marsh &amp; Shaw, 1998, from Florida – USA, by the very small ocelli and the wing venation, remarkably the short second submarginal cell of the forewing, and also the longitudinal carina incomplete on propodeum. <italic><tp:taxon-name>Aleiodes delicatus</tp:taxon-name></italic> sp. n. is mostly dark brown with some lighter regions on mesoscutum and mesopleuron (legs also lighter and metasoma ventrally white), being the color pattern very similar to <italic><tp:taxon-name>Aleiodes pectoralis</tp:taxon-name></italic>, while <italic><tp:taxon-name>Aleiodes akidnus</tp:taxon-name></italic> is entirely honey yellow with black stemmaticum; however, the gena of <italic><tp:taxon-name>Aleiodes delicatus</tp:taxon-name></italic> sp. n. is dark brown, compared to light yellowish in <italic><tp:taxon-name>Aleiodes pectoralis</tp:taxon-name></italic>. Though short, the second submarginal cell is not almost square as in <italic><tp:taxon-name>Aleiodes akidnus</tp:taxon-name></italic> and <italic><tp:taxon-name>Aleiodes pectoralis</tp:taxon-name></italic>. The vein r is 0.75× vein 3RSa in <italic><tp:taxon-name>Aleiodes delicatus</tp:taxon-name></italic> sp. n., but in <italic><tp:taxon-name>Aleiodes akidnus</tp:taxon-name></italic> and <italic><tp:taxon-name>Aleiodes pectoralis</tp:taxon-name></italic> r is slightly longer than 3RSa. In <italic><tp:taxon-name>Aleiodes delicatus</tp:taxon-name></italic> sp. n. the longitudinal carina is absent on metasomal tergite 3, but it is complete in <italic><tp:taxon-name>Aleiodes akidnus</tp:taxon-name></italic> and present on basal half in <italic><tp:taxon-name>Aleiodes pectoralis</tp:taxon-name></italic>, and the first metasomal tergite is 1.6× longer than apical width but roughly as long as wide in <italic><tp:taxon-name>Aleiodes akidnus</tp:taxon-name></italic> and about 1.3× in <italic><tp:taxon-name>Aleiodes pectoralis</tp:taxon-name></italic>.</p></tp:treatment-sec><tp:treatment-sec sec-type="Etymology"><title>Etymology.</title><p>From the Latin, meaning delicate.</p></tp:treatment-sec><tp:treatment-sec><!--Section generated to contain objects referenced in tp:taxon-treatment.--><fig id="F7" position="float" orientation="portrait"><label>Figures 31–35.</label><caption><p><italic><tp:taxon-name>Aleiodes colberti</tp:taxon-name></italic> sp. n. <bold>31</bold> habitus <bold>32</bold> head and mesoscutum, dorsal <bold>33</bold> apical flagellomeres <bold>34, 35</bold> <italic><tp:taxon-name>Aleiodes delicatus</tp:taxon-name></italic> sp. n. <bold>34</bold> habitus <bold>35</bold> head dorsal.</p></caption><graphic xmlns:xlink="http://www.w3.org/1999/xlink" xlink:href="zookeys-405-001-g007.jpg" position="float" orientation="portrait" xlink:type="simple"/></fig></tp:treatment-sec></tp:taxon-treatment>
