# Supplementary material for: Twenty-four new species of Aleiodes Wesmael from the eastern Andes of Ecuador with associated biological information (Hymenoptera, Braconidae, Rogadinae)
Source: Zookeys. 2014 Apr 28;(405):1–81. doi: 10.3897/zookeys.405.7402 (PMC4023268; doi:10.3897/zookeys.405.7402)
Supplement: XML Treatment for Aleiodes dyeri [file zookeys.405.7402-treatment13.xml]

<!DOCTYPE tp:taxon-treatment
  PUBLIC "-//TaxonX//DTD Taxonomic Treatment Publishing DTD v0 20100105//EN" "tax-treatment-NSO.dtd">
<tp:taxon-treatment xmlns:tp="http://www.plazi.org/taxpub"><tp:treatment-meta><mixed-citation publication-type="journal"><person-group><name><surname>Shimbori</surname><given-names>Eduardo Mitio</given-names></name><name><surname>Shaw</surname><given-names>Scott Richard</given-names></name></person-group><article-title>Twenty-four new species of <italic>Aleiodes</italic> Wesmael from the eastern Andes of Ecuador with associated biological information (Hymenoptera, Braconidae, Rogadinae)</article-title><source>Zookeys</source><day>28</day><month>4</month><year>2014</year><volume>2014</volume><issue>405</issue><fpage>1</fpage><lpage>81</lpage><pub-id pub-id-type="doi">10.3897/zookeys.405.7402</pub-id></mixed-citation></tp:treatment-meta><tp:nomenclature><tp:taxon-name>
                        <tp:taxon-name-part taxon-name-part-type="genus">Aleiodes</tp:taxon-name-part>
                        <tp:taxon-name-part taxon-name-part-type="species">dyeri</tp:taxon-name-part>
                        <object-id xmlns:xlink="http://www.w3.org/1999/xlink" content-type="zoobank" xlink:type="simple">http://zoobank.org/6319072D-5E3A-4963-B0E2-135DBA18F0E4</object-id>
                        <object-id xmlns:xlink="http://www.w3.org/1999/xlink" xlink:type="simple">http://species-id.net/wiki/Aleiodes_dyeri</object-id>
                    </tp:taxon-name><tp:taxon-status xmlns:xlink="http://www.w3.org/1999/xlink" xlink:type="simple">sp. n.</tp:taxon-status><xref ref-type="fig" rid="F9">Figures 38–40</xref><xref ref-type="fig" rid="F24">, 122</xref></tp:nomenclature><tp:treatment-sec sec-type="Description of holotype"><title>Description of holotype.</title><p>Female (holotype). Body length 6.1 mm; antenna length 6+ mm; fore wing length 5.5 mm.</p><p>Color. Head honey yellow, ocellar triangle black; antenna dark brown, scape slightly lighter. Mesosoma honey yellow, some lighter parts on metapleuron and dorsal mesopleuron. Fore leg honey yellow, tarsi slightly darker but 5<sup>th</sup> tarsomere brown. Mid leg with same pattern of fore leg, but all tarsi brown; coxa, trochanter and trochantellus whitish, coxa with dark lateral stains. Hind leg: coxa mostly dark brown, basal third pale yellow; trochanter and trochantellus white with infuscate stains dorsally; femur black except for narrow basal whitish band; tibia and tarsi dark brown, tibial spurs honey brown. Metasoma black dorsally, ventrally white. Wings hyaline basally, becoming weakly infuscate apically; veins dark brown.</p><p>Head. Antenna with 53 antennomeres, flagellomeres roughly 2.0× as long as wide; malar space short, just slightly longer than basal width of mandible, and 0.3× eye height; eyes large, in lateral view temple very narrow, in dorsal view eyes 4.7× longer than temples; occipital carina incomplete, not meeting dorsally and curving toward lateral ocelli, well defined laterally and meeting hypostomal carina; oral space small and circular, maximum width slightly smaller than basal width of mandible; clypeus slightly swollen; ocell–ocular distance about 0.7× diameter of lateral ocellus; maxillary palp not swollen; head surface sculpturing shining granulate, occiput smooth and shining, frons also smooth with small weak concentric wrinkles; higher face with a small longitudinal ridge and transverse rugosity directed to it; frons excavated with excavation bordered by a weak “W-shaped” carina.</p><p>Mesosoma. Sculpturing shining granulate; pronotum foveate; propodeum coarsely shining granular with complete mid-longitudinal carina; notauli shallow and crenulate anteriorly, posteriorly meeting on depressed rugose area; posterior margin of mesoscutum bordered with complete carina; scutellar sulcus with median carina plus three pairs of almost complete lateral carina.</p><p>Wings. Fore wing: stigma 3.5× longer than high; vein r 0.75× vein 2RS, slightly longer than vein RS+Mb, and 0.7× vein m-cu; vein 3RSa 0.55× vein 3RSb, and 0.9× vein 2M; vein 1CUa 3× vein 1cu-a; vein 1CUb almost as long as vein 1CUa; vein <!--PageBreak-->1M evenly slightly curved. Hind wing: vein m-cu distinct, pigmented and apparently tubular, distinctly antefurcal; M+CU 1.5× 1M; vein 1M short, 0.85× vein r-m; RS almost parallel to wing margin on basal 1/3 then slightly sinuate; vein M dark brown, well pigmented; vein 2-1A absent.</p><p>Legs. Hind tibia with comb of modified setae; tarsal claw pectinate, bristles relatively long and tightly arranged, with a short gap between pectination and claw base; hind basitarsus 3.4× longer than inner apical spur of hind tibia.</p><p>Metasoma. T1, T2 and basal 2/5 of T3 rugose costate, longitudinal carina present along this sculpturing; remainder visible terga granular coriaceous; ovipositor sheaths about as long as tarsomere II; T1 length 1.36× its apical width.</p><p>Male unknown.</p><!--PageBreak--><p>Mummy. Length 8.5 mm, reddish brown (similar to a dipteran Brachycera puparium), most setae fell apart, exit hole irregular, located postero-dorsally.</p></tp:treatment-sec><tp:treatment-sec sec-type="Type material"><title>Type material.</title><p>Type-locality: ECUADOR, Napo Province, Yanayacu Biological Station, YY-53568, <named-content xmlns:xlink="http://www.w3.org/1999/xlink" content-type="dwc:verbatimCoordinates" xlink:type="simple">S00°35.9', W77°53.4'</named-content>, 2163 m, cloud forest, February 15, 2011.</p><p>Type-specimen: Holotype female and mummy, point mounted separately. Top label: “ECUADOR: Napo Province / Yanayacu Biological Station / <named-content xmlns:xlink="http://www.w3.org/1999/xlink" content-type="dwc:verbatimCoordinates" xlink:type="simple">S00°35.9', W77°53.4'</named-content>, 2163m / CAPEA - NSF-BSI-07-17458 / (hand written) Dec. 2010 / YY-53568; back (hand written): “15-Feb-2011”. (UWIM)</p></tp:treatment-sec><tp:treatment-sec sec-type="Biology"><title>Biology.</title><p>Reared from a species of <italic><tp:taxon-name>Holophaea</tp:taxon-name></italic> Druce (<tp:taxon-name>Erebidae</tp:taxon-name>) caterpillar (YY-53568), feeding on <italic><tp:taxon-name>Diplazium costale</tp:taxon-name></italic> var. <italic>robustum</italic> (<tp:taxon-name>Dryopteridaceae</tp:taxon-name>). Time span, from host mummification until adult emergence, about 5 weeks.</p></tp:treatment-sec><tp:treatment-sec sec-type="Discussion"><title>Discussion.</title><p><italic><tp:taxon-name>Aleiodes dyeri</tp:taxon-name></italic> sp. n. belongs to the <italic>seriatus</italic> species-group, where it resembles <italic><tp:taxon-name>Aleiodes greeneyi</tp:taxon-name></italic>, because of the dorsally incomplete occipital carina. It can be distinguished from <italic><tp:taxon-name>Aleiodes greeneyi</tp:taxon-name></italic> by the honey yellow mesosoma (dorsally black in <italic><tp:taxon-name>Aleiodes greeneyi</tp:taxon-name></italic>), the fore wing vein r 1.5× longer than RS+Mb (1.0× in <italic><tp:taxon-name>Aleiodes greeneyi</tp:taxon-name></italic>), and the hind wing vein r-m longer than 1M (shorter in <italic><tp:taxon-name>Aleiodes greeneyi</tp:taxon-name></italic>). <italic><tp:taxon-name>Aleiodes dyeri</tp:taxon-name></italic> sp. n. is similar to <italic><tp:taxon-name>Aleiodes longikeros</tp:taxon-name></italic> sp. n. in color patterns. These two species differ in the sculpturing of mesopleuron, being entirely granular in <italic><tp:taxon-name>Aleiodes dyeri</tp:taxon-name></italic> sp. n. but with a smooth elevated area in <italic><tp:taxon-name>Aleiodes longikeros</tp:taxon-name></italic> sp. n. The hind wing vein 1M is shorter than r-m in <italic><tp:taxon-name>Aleiodes dyeri</tp:taxon-name></italic> sp. n., as opposed to being 2.4× longer in <italic><tp:taxon-name>Aleiodes longikeros</tp:taxon-name></italic> sp. n., and the shape of fore wing vein 1M is weakly sinuate in <italic><tp:taxon-name>Aleiodes dyeri</tp:taxon-name></italic> sp. n., as compared with strongly curved in <italic><tp:taxon-name>Aleiodes longikeros</tp:taxon-name></italic> sp. n. Within the Nearctic species, <italic><tp:taxon-name>Aleiodes dyeri</tp:taxon-name></italic> sp. n. is more similar to <italic><tp:taxon-name>Aleiodes preclarus</tp:taxon-name></italic> Marsh &amp; Shaw, 1998, from which it differs in the entire yellowish head but ocellar triangle black (several black spots in <italic><tp:taxon-name>Aleiodes preclarus</tp:taxon-name></italic>), wing veins mostly dark brown except fore wing veins M+CU and 1A, and hind wing veins 1M and M+CU proximally yellowish (pterostigma and fore wing vein C+SC+R with yellow spots in <italic><tp:taxon-name>Aleiodes preclarus</tp:taxon-name></italic>), and frons smooth (porcate in <italic><tp:taxon-name>Aleiodes preclarus</tp:taxon-name></italic>).</p></tp:treatment-sec><tp:treatment-sec sec-type="Comments"><title>Comments.</title><p>The antenna tips of the type specimen have a withered aspect, which makes impossible to measure the exact length of the antenna or describe the shape of the apical flagellomere.</p></tp:treatment-sec><tp:treatment-sec sec-type="Etymology"><title>Etymology.</title><p>This species is named after Dr. Lee Dyer, of the University of Nevada (Reno), the lead investigator of the <italic>Caterpillars and Parasitoids of the Eastern Andes of Ecuador</italic> (CAPEA) project.</p><fig id="F9" position="float" orientation="portrait"><label>Figures 38–44.</label><caption><p><italic><tp:taxon-name>Aleiodes dyeri</tp:taxon-name></italic> sp. n. <bold>38</bold> habitus <bold>39</bold> host larva, <italic><tp:taxon-name>Holophaea</tp:taxon-name></italic> sp. (<tp:taxon-name>Erebidae</tp:taxon-name>) <bold>40</bold> host mummy after parasitoid emergence <bold>41–44</bold> <italic><tp:taxon-name>Aleiodes elleni</tp:taxon-name></italic> sp. n. <bold>41</bold>, habitus <bold>42</bold> whole specimen habitus <bold>43</bold> head dorsal <bold>44</bold> metasoma, dorsal.</p></caption><graphic xmlns:xlink="http://www.w3.org/1999/xlink" xlink:href="zookeys-405-001-g009.jpg" position="float" orientation="portrait" xlink:type="simple"/></fig></tp:treatment-sec><tp:treatment-sec><!--Section generated to contain objects referenced in tp:taxon-treatment.--><fig id="F24" position="float" orientation="portrait"><label>Figures 121–126.</label><caption><p>Tarsal claws. <bold>121</bold> <italic><tp:taxon-name>Aleiodes colberti</tp:taxon-name></italic> sp. n. <bold>122</bold> <italic><tp:taxon-name>Aleiodes dyeri</tp:taxon-name></italic> sp. n. <bold>123</bold> <italic><tp:taxon-name>Aleiodes falloni</tp:taxon-name></italic> sp. n. <bold>124</bold> <italic><tp:taxon-name>Aleiodes luteosicarius</tp:taxon-name></italic> sp. n. <bold>125</bold> <italic><tp:taxon-name>Aleiodes stewarti</tp:taxon-name></italic> sp. n. <bold>126</bold> <italic><tp:taxon-name>Aleiodes stilpnos</tp:taxon-name></italic> Townsend.</p></caption><graphic xmlns:xlink="http://www.w3.org/1999/xlink" xlink:href="zookeys-405-001-g024.jpg" position="float" orientation="portrait" xlink:type="simple"/></fig></tp:treatment-sec></tp:taxon-treatment>
