# Supplementary material for: Twenty-four new species of Aleiodes Wesmael from the eastern Andes of Ecuador with associated biological information (Hymenoptera, Braconidae, Rogadinae)
Source: Zookeys. 2014 Apr 28;(405):1–81. doi: 10.3897/zookeys.405.7402 (PMC4023268; doi:10.3897/zookeys.405.7402)
Supplement: XML Treatment for Aleiodes elleni [file zookeys.405.7402-treatment14.xml]

<!DOCTYPE tp:taxon-treatment
  PUBLIC "-//TaxonX//DTD Taxonomic Treatment Publishing DTD v0 20100105//EN" "tax-treatment-NSO.dtd">
<tp:taxon-treatment xmlns:tp="http://www.plazi.org/taxpub"><tp:treatment-meta><mixed-citation publication-type="journal"><person-group><name><surname>Shimbori</surname><given-names>Eduardo Mitio</given-names></name><name><surname>Shaw</surname><given-names>Scott Richard</given-names></name></person-group><article-title>Twenty-four new species of <italic>Aleiodes</italic> Wesmael from the eastern Andes of Ecuador with associated biological information (Hymenoptera, Braconidae, Rogadinae)</article-title><source>Zookeys</source><day>28</day><month>4</month><year>2014</year><volume>2014</volume><issue>405</issue><fpage>1</fpage><lpage>81</lpage><pub-id pub-id-type="doi">10.3897/zookeys.405.7402</pub-id></mixed-citation></tp:treatment-meta><tp:nomenclature><tp:taxon-name>
                        <tp:taxon-name-part taxon-name-part-type="genus">Aleiodes</tp:taxon-name-part>
                        <tp:taxon-name-part taxon-name-part-type="species">elleni</tp:taxon-name-part>
                        <object-id xmlns:xlink="http://www.w3.org/1999/xlink" content-type="zoobank" xlink:type="simple">http://zoobank.org/B69D7595-D459-4032-B4BA-FC7CD67DFE48</object-id>
                        <object-id xmlns:xlink="http://www.w3.org/1999/xlink" xlink:type="simple">http://species-id.net/wiki/Aleiodes_elleni</object-id>
                    </tp:taxon-name><tp:taxon-status xmlns:xlink="http://www.w3.org/1999/xlink" xlink:type="simple">sp. n.</tp:taxon-status><xref ref-type="fig" rid="F9">Figures 41–44</xref></tp:nomenclature><tp:treatment-sec sec-type="Description of holotype"><title>Description of holotype.</title><p>Female (holotype). Body length 6.1 mm; antenna length 7.1 mm; fore wing length 5.5 mm.</p><p>Color. Head yellow, ocellar triangle dark brown; antenna dark brown–black; scape, pedicel and first flagellomere proximally honey brown; scape darker dorsally; mesosoma yellow, <!--PageBreak-->anterior corner of mesopleuron, metanotum propodeum and metapleuron dorsally dark brown–black, mesopleuron light yellow–whitish postero-dorsally; fore and mid leg coxa, trochanter and trochantellus whitish, darkening toward apex, 5<sup>th</sup> tarsomere honey brown, but tibia darker basally; mid trochanter, trochantellus and femur with infuscate marking on inner side; hind coxa basal 1/3 white, apical 2/3 black; hind trochanter dark brown; hind trochantellus black with ventral white stripe; hind femur ventrally from base to apex with alternating bands: about 1/6 white, 1/2 dark brown, 1/4 pale yellow and 1/12 brown; dorsally only the basal white band well defined; tibia dark brown with basal pale yellow band; tibial spurs honey brown; tarsi brown. Metasomal terga black; median white stripe throughout length of terga 1 and 2; ovipositor sheaths dark brown apically, base whitish. Wings weakly infuscate; stigma brown; most veins dark brown; vein C+SC+R darker (extreme base whitish) connecting to a black parastigma with light brown central spot.</p><p>Head. Antenna with 45 segments, flagellomeres roughly 2.0× as long as wide, apical flagellomere with short “bottle-nipple”-shaped tip; malar space moderate, about 1.3× basal width of mandible, 0.4× eye height; in dorsal view eyes 2.5× longer than temples; occipital carina complete dorsally, well defined laterally and meeting hypostomal carina; oral space small and circular, maximum width equal to basal width of mandible; clypeus slightly swollen; ocell–ocular distance about as long as diameter of lateral ocellus; maxillary palp not swollen; head surface sculpturing shining granulate, occiput smooth and shining, frons also smooth with weak concentric wrinkles; frons excavated, excavation bordered by a weak “W-shaped” carina, but stronger laterally.</p><p>Mesosoma. Sculpturing shining granulate; pronotum foveate; propodeum rugulose with granular background and complete mid-longitudinal carina. Meso- and metapleuron surface rugose on dorsal dark brown areas; notauli shallow and crenulate anteriorly, posteriorly meeting on depressed rugose area; posterior margin of mesoscutum bordered with complete carina; scutellar sulcus with complete median carina plus two pairs of poorly defined lateral carina.</p><p>Wings. Fore wing: stigma 3.4× longer than high; vein r about 0.8× vein 2RS, 1.2× vein RS+Mb, and 0.7× vein m-cu; vein 3RSa 0.48× vein 3RSb, and 0.9× vein 2M; vein 1CUa 3.2× vein 1cu-a; vein 1CUb about as long as vein 1CUa; vein 1M slightly curved on basal half. Hind wing: m-cu is distinct, apparently tubular, distinctly antefurcal; vein M+CU about 2× longer than vein 1M; 1M about 0.8× length of r-m; vein RS almost straight, slightly diverging from wing margin; vein M dark brown, well pigmented; vein 2-1A present as a very short stub.</p><p>Legs. Hind tibia with comb of modified setae; tarsal claw simple, not pectinate; hind basitarsus 3× longer than inner apical spur on hind tibia.</p><p>Metasoma. T1, T2 and basal 2/5 of T3 granular–striate, longitudinal carina present along this sculpturing; remainder visible terga granular coriaceous; ovipositor sheaths about 1/2 length of hind basitarsus; T1 1.4× longer than its apical width.</p><p>Male. Antenna with 42–43 segments; metasoma narrower, T1 about 1.5–1.6× longer than its apical width; ocell–ocular distance shorter, 0.7× diameter of lateral ocellus; stigma narrower, 4.2× longer than high; one male has the white median stripe on metasoma interrupted on posterior half of tergite 2.</p><!--PageBreak--></tp:treatment-sec><tp:treatment-sec sec-type="Type material"><title>Type material.</title><p>Type-locality: ECUADOR, Napo Province, Yanayacu Biological Station, Macucoloma trail, <named-content xmlns:xlink="http://www.w3.org/1999/xlink" content-type="dwc:verbatimCoordinates" xlink:type="simple">S00°35.9', W77°53.4'</named-content>, 2163 m, cloud forest, November 5–12, 2007, J. Simbaña col.</p><p>Type-specimen: Holotype female. Top label: “ECUADOR: Napo Province / Yanayacu Biological Station / <named-content xmlns:xlink="http://www.w3.org/1999/xlink" content-type="dwc:verbatimCoordinates" xlink:type="simple">S00°35.9', W77°53.4’</named-content> 2163m / 5-12 Nov. 2007, J. Simbaña / Macucoloma trail, Malaise trap / NSF-BSI-07-17458, S.R. Shaw”; second label: “SRS-00034”. (UWIM)</p><p>Paratypes, 2 males (UWIM), same locality as holotype, different collection methods and dates: 1♂, June 18, 2010, yellow pan trap, S.R. Shaw col.; 1♂, May 12, 2011, U.V. light, N. Zitani col.</p></tp:treatment-sec><tp:treatment-sec sec-type="Discussion"><title>Discussion.</title><p>This species belongs to the <italic>seriatus</italic> species-group. <italic><tp:taxon-name>Aleiodes elleni</tp:taxon-name></italic> sp. n. is the only newly described species in this group with a strong, complete occipital carina on vertex. This character is present in two other Neotropical species: <italic><tp:taxon-name>Aleiodes scriptus</tp:taxon-name></italic> (from Brazil) and <italic><tp:taxon-name>Aleiodes nebulosus</tp:taxon-name></italic> (from Ecuador) from which <italic><tp:taxon-name>Aleiodes elleni</tp:taxon-name></italic> sp. n. differs by having the hind wing vein RS straight. <italic><tp:taxon-name>Aleiodes elleni</tp:taxon-name></italic> sp. n. also differs from <italic><tp:taxon-name>Aleiodes scriptus</tp:taxon-name></italic> by having the sculpturing of metasoma rugose–costate, as compared with widely costate in <italic><tp:taxon-name>Aleiodes scriptus</tp:taxon-name></italic>. It differs from <italic><tp:taxon-name>Aleiodes nebulosus</tp:taxon-name></italic> mostly in color patterns: pronotum yellow (white in <italic><tp:taxon-name>Aleiodes nebulosus</tp:taxon-name></italic>), apical 2/3 of hind coxa, propodeum, metanotum, metapleuron dorsally and mesopleuron on antero-dorsal corner black (white in <italic><tp:taxon-name>Aleiodes nebulosus</tp:taxon-name></italic>), and white medial marking on metasoma extending throughout tegite 1 and 2 (only anteriorly on tergite 1 in <italic><tp:taxon-name>Aleiodes nebulosus</tp:taxon-name></italic>). <italic><tp:taxon-name>Aleiodes elleni</tp:taxon-name></italic> sp. n. also differs from <italic><tp:taxon-name>Aleiodes nebulosus</tp:taxon-name></italic> in having the 2<sup>nd</sup> submarginal cell in fore wing long and rectangular (short and trapezoidal in <italic><tp:taxon-name>Aleiodes nebulosus</tp:taxon-name></italic>), 2RS and 3RSa forming a right angle (obtuse in <italic><tp:taxon-name>Aleiodes nebulosus</tp:taxon-name></italic>), and vein r less than half length of vein 3RSa (0.85× in <italic><tp:taxon-name>Aleiodes nebulosus</tp:taxon-name></italic>), wings hyaline (wings moderately infuscate in <italic><tp:taxon-name>Aleiodes nebulosus</tp:taxon-name></italic>), and frons with lateral ridges (absent in <italic><tp:taxon-name>Aleiodes nebulosus</tp:taxon-name></italic>). The straight vein RS of the hind wing is shared with two other species of this species group: <italic><tp:taxon-name>Aleiodes frosti</tp:taxon-name></italic> sp. n. and the Nearctic species <italic><tp:taxon-name>Aleiodes femoratus</tp:taxon-name></italic> Cresson, 1869; however, <italic><tp:taxon-name>Aleiodes elleni</tp:taxon-name></italic> sp. n. differs from <italic><tp:taxon-name>Aleiodes frosti</tp:taxon-name></italic> sp. n. by its smaller ocelli and relatively shorter petiole, and from both by the mostly black and medially whitish metasoma (yellowish in <italic><tp:taxon-name>Aleiodes frosti</tp:taxon-name></italic> sp. n. and <italic><tp:taxon-name>Aleiodes femoratus</tp:taxon-name></italic>). It also differs from <italic><tp:taxon-name>Aleiodes femoratus</tp:taxon-name></italic> by the smooth frons, as compared with porcate frontal sculpture in <italic><tp:taxon-name>Aleiodes femoratus</tp:taxon-name></italic>.</p></tp:treatment-sec><tp:treatment-sec sec-type="Etymology"><title>Etymology.</title><p>This species is named after the American actress, comedian, and television host Ellen Lee DeGeneres.</p></tp:treatment-sec><tp:treatment-sec><!--Section generated to contain objects referenced in tp:taxon-treatment.--><fig id="F9" position="float" orientation="portrait"><label>Figures 38–44.</label><caption><p><italic><tp:taxon-name>Aleiodes dyeri</tp:taxon-name></italic> sp. n. <bold>38</bold> habitus <bold>39</bold> host larva, <italic><tp:taxon-name>Holophaea</tp:taxon-name></italic> sp. (<tp:taxon-name>Erebidae</tp:taxon-name>) <bold>40</bold> host mummy after parasitoid emergence <bold>41–44</bold> <italic><tp:taxon-name>Aleiodes elleni</tp:taxon-name></italic> sp. n. <bold>41</bold>, habitus <bold>42</bold> whole specimen habitus <bold>43</bold> head dorsal <bold>44</bold> metasoma, dorsal.</p></caption><graphic xmlns:xlink="http://www.w3.org/1999/xlink" xlink:href="zookeys-405-001-g009.jpg" position="float" orientation="portrait" xlink:type="simple"/></fig></tp:treatment-sec></tp:taxon-treatment>
