# Supplementary material for: Twenty-four new species of Aleiodes Wesmael from the eastern Andes of Ecuador with associated biological information (Hymenoptera, Braconidae, Rogadinae)
Source: Zookeys. 2014 Apr 28;(405):1–81. doi: 10.3897/zookeys.405.7402 (PMC4023268; doi:10.3897/zookeys.405.7402)
Supplement: XML Treatment for Aleiodes falloni [file zookeys.405.7402-treatment15.xml]

<!DOCTYPE tp:taxon-treatment
  PUBLIC "-//TaxonX//DTD Taxonomic Treatment Publishing DTD v0 20100105//EN" "tax-treatment-NSO.dtd">
<tp:taxon-treatment xmlns:tp="http://www.plazi.org/taxpub"><tp:treatment-meta><mixed-citation publication-type="journal"><person-group><name><surname>Shimbori</surname><given-names>Eduardo Mitio</given-names></name><name><surname>Shaw</surname><given-names>Scott Richard</given-names></name></person-group><article-title>Twenty-four new species of <italic>Aleiodes</italic> Wesmael from the eastern Andes of Ecuador with associated biological information (Hymenoptera, Braconidae, Rogadinae)</article-title><source>Zookeys</source><day>28</day><month>4</month><year>2014</year><volume>2014</volume><issue>405</issue><fpage>1</fpage><lpage>81</lpage><pub-id pub-id-type="doi">10.3897/zookeys.405.7402</pub-id></mixed-citation></tp:treatment-meta><tp:nomenclature><tp:taxon-name>
                        <tp:taxon-name-part taxon-name-part-type="genus">Aleiodes</tp:taxon-name-part>
                        <tp:taxon-name-part taxon-name-part-type="species">falloni</tp:taxon-name-part>
                        <object-id xmlns:xlink="http://www.w3.org/1999/xlink" content-type="zoobank" xlink:type="simple">http://zoobank.org/63DE928D-1CA0-4B80-B9B7-FDC81B5D4AC3</object-id>
                        <object-id xmlns:xlink="http://www.w3.org/1999/xlink" xlink:type="simple">http://species-id.net/wiki/Aleiodes_falloni</object-id>
                    </tp:taxon-name><tp:taxon-status xmlns:xlink="http://www.w3.org/1999/xlink" xlink:type="simple">sp. n.</tp:taxon-status><xref ref-type="fig" rid="F10">Figures 45–46</xref><xref ref-type="fig" rid="F24">, 123</xref></tp:nomenclature><tp:treatment-sec sec-type="Description of holotype"><title>Description of holotype.</title><p>Female (holotype). Body length 6.9 mm; antenna length 7.6 mm; fore wing length 6.0 mm.</p><p>Color. Body gold–honey brown to orangish brown. Flagellum dark brown, scape and pedicel laterally brown; ocellar triangle black; tarsal claws brown; metasoma ven<!--PageBreak-->trally, mandibles, fore and mid coxa light yellowish. Wings weakly infuscate; veins dark brown but C+SC+R honey brown; stigma and vein R1 pale yellow–pale honey brown.</p><p>Head. Antenna with 50 antennomeres, flagellomeres roughly 2.0× as long as wide, apical flagellomere with short pointed apex; malar space as long as basal width of mandible, and 0.35× eye height; in dorsal view eye height 2.2× temple; occipital carina incomplete dorsally (but not curved toward vertex), otherwise complete but not touching hypostomal carina; oral space small and circular, maximum width equal to basal width of mandible; clypeus bulging; ocell–ocular distance 0.86× diameter of lateral ocellus; maxillary palp not swollen. Head surface sculpturing finely granulate, higher face with small longitudinal ridge and transverse rugosity directed to it, occiput smooth and shining.</p><p>Mesosoma. Sculpturing mostly granulate; pronotum foveate laterally; mesopleuron rugose on anterior corner; propodeum rugose–granulate, posteriorly with diverging and <!--PageBreak-->some transverse wrinkles and weakly rugose laterally, with mid-longitudinal carina present on anterior 2/3; notauli present anteriorly, wide and shallow, posteriorly disappears in a depressed area with striations running antero-laterally from mid-posterior region; posterior margin of mesoscutum with short carina, just anterior to scutellar sulcus; scutellar sulcus with median carina plus two pairs of well defined lateral carina.</p><p>Wings. Fore wing: stigma 3× longer than high; vein r 0.55× vein 2RS, as long as vein RS+Mb, and 0.5× as long as vein m-cu; vein 3RSa about 0.5 times vein 3RSb, and as long as vein 2M; vein 1CUa 2× vein 1cu-a; vein 1CUb 1.8× vein 1CUa; vein 1M evenly slightly curved. Hind wing: m-cu indicated as short pigmented vein antefurcal to vein r-m (in this species and others, the vein m-cu is very short but is also indicated by a slight bent on vein M, were these veins meet); vein M+CU about 1.4× 1M; vein 1M 1.4× vein r-m; vein RS smoothly curved at middle; vein M straight; vein 2-1A absent.</p><p>Legs. Hind tibia without comb of modified setae; tarsal claw pectinate at base, with a distinct gap between apical claw and basal pectination, pectin with 5–6 bristles; hind basitarsus 3× longer than inner apical spur on hind tibia; few rugositie dorso-laterally on outer side of hind coxa.</p><p>Metasoma. T1–T2 striated; remainder terga coriaceous; mid longitudinal carina complete from T1 throughout T2; ovipositor sheaths slightly shorter than hind tarsomere II, parallel sided and sharpened apically, setae longer pre-apically, longest setae about 1.5× longer than maximum width of sheaths; T1 slightly longer than apical width.</p><p>Variation. Antenna with 49–53 segments; some specimens with weak striation on basal 1/5 of metasomal tergite 3; scutellar sulcus with 3 to 5 well defined carina; one specimen with hind wing vein m-cu interstitial.</p><p>Male unknown.</p></tp:treatment-sec><tp:treatment-sec sec-type="Type material"><title>Type material.</title><p>Type-locality: ECUADOR, Napo Province, Yanayacu Biological Station, Macucoloma trail, <named-content xmlns:xlink="http://www.w3.org/1999/xlink" content-type="dwc:verbatimCoordinates" xlink:type="simple">S00°35.9', W77°53.4'</named-content>, 2163 m, cloud forest, May 1–8, 2007, J. Simbaña col.</p><p>Type-specimen: Holotype female. Top label: “ECUADOR: Napo Province / Yanayacu Biological Station / <named-content xmlns:xlink="http://www.w3.org/1999/xlink" content-type="dwc:verbatimCoordinates" xlink:type="simple">S00°35.9', W77°53.4’</named-content> 2163m / 1-8 May 2007, J. Simbaña / Macucoloma trail, Malaise trap / NSF-BSI-07-17458, S.R. Shaw”; second label: “SRS-00028”. (UWIM)</p><p>Paratypes. 1♀, same as holotype; 9♀s, same data as holotype but different dates: 5♀s, May 1–10, 2010; 1♀, June 3–13, 2009; 1♀, April 1–8, 2007; 2♀ February 1–8, 2007. (UWIM)</p></tp:treatment-sec><tp:treatment-sec sec-type="Discussion"><title>Discussion.</title><p>This species belongs to <!--PageBreak--><italic>circumscriptus</italic>/<italic>gastritor</italic> species group. It differs from the described species in this group by its mostly honey brown body color. <italic><tp:taxon-name>Aleiodes falloni</tp:taxon-name></italic> sp. n. resembles <italic><tp:taxon-name>Aleiodes speciosus</tp:taxon-name></italic> Townsend, from which it can be distinguished by the entire honey brown body color (mostly black–dark brown dorsally with first tergite white in <italic><tp:taxon-name>Aleiodes speciosus</tp:taxon-name></italic>) and the hind wing vein 2-1A absent (present in <italic><tp:taxon-name>Aleiodes speciosus</tp:taxon-name></italic>). It is very similar to <italic><tp:taxon-name>Aleiodes luteosicarius</tp:taxon-name></italic> sp. n., which belongs to the <italic>pallidator</italic> species-group, especially in color pattern (for distinguishing features see discussion at <italic><tp:taxon-name>Aleiodes luteosicarius</tp:taxon-name></italic> sp. n. section). Morphological distinction between <italic><tp:taxon-name>Aleiodes falloni</tp:taxon-name></italic> sp. n. and <italic><tp:taxon-name>Aleiodes luteosicarius</tp:taxon-name></italic> sp. n. is difficult due to their general resemblance. Separation of specimens in two different entities was supported by comparison of ribosomal COI sequences, resulting in two groups with considerably different genetic information.</p></tp:treatment-sec><tp:treatment-sec sec-type="Etymology"><title>Etymology.</title><p>This species is named after James Thomas Fallon, known as Jimmy Fallon, an American television host, comedian, actor, singer, musician and producer.</p><fig id="F10" position="float" orientation="portrait"><label>Figures 45–46.</label><caption><p><italic><tp:taxon-name>Aleiodes falloni</tp:taxon-name></italic> sp. n. <bold>45</bold> habitus <bold>46</bold> head and mesonotum, dorsal <bold>47–51</bold> <italic><tp:taxon-name>Aleiodes frosti</tp:taxon-name></italic> sp. n. <bold>47</bold> metasoma, dorsal <bold>48</bold> host mummy, <italic><tp:taxon-name>Scoturopsis</tp:taxon-name></italic> Hering sp. (<tp:taxon-name>Notodontidae</tp:taxon-name>), before parasitoid emergence <bold>49</bold> apical flagellomeres <bold>50</bold> habitus <bold>51</bold> host mummy after parasitoid emergence.</p></caption><graphic xmlns:xlink="http://www.w3.org/1999/xlink" xlink:href="zookeys-405-001-g010.jpg" position="float" orientation="portrait" xlink:type="simple"/></fig></tp:treatment-sec><tp:treatment-sec><!--Section generated to contain objects referenced in tp:taxon-treatment.--><fig id="F24" position="float" orientation="portrait"><label>Figures 121–126.</label><caption><p>Tarsal claws. <bold>121</bold> <italic><tp:taxon-name>Aleiodes colberti</tp:taxon-name></italic> sp. n. <bold>122</bold> <italic><tp:taxon-name>Aleiodes dyeri</tp:taxon-name></italic> sp. n. <bold>123</bold> <italic><tp:taxon-name>Aleiodes falloni</tp:taxon-name></italic> sp. n. <bold>124</bold> <italic><tp:taxon-name>Aleiodes luteosicarius</tp:taxon-name></italic> sp. n. <bold>125</bold> <italic><tp:taxon-name>Aleiodes stewarti</tp:taxon-name></italic> sp. n. <bold>126</bold> <italic><tp:taxon-name>Aleiodes stilpnos</tp:taxon-name></italic> Townsend.</p></caption><graphic xmlns:xlink="http://www.w3.org/1999/xlink" xlink:href="zookeys-405-001-g024.jpg" position="float" orientation="portrait" xlink:type="simple"/></fig></tp:treatment-sec></tp:taxon-treatment>
