# Supplementary material for: Twenty-four new species of Aleiodes Wesmael from the eastern Andes of Ecuador with associated biological information (Hymenoptera, Braconidae, Rogadinae)
Source: Zookeys. 2014 Apr 28;(405):1–81. doi: 10.3897/zookeys.405.7402 (PMC4023268; doi:10.3897/zookeys.405.7402)
Supplement: XML Treatment for Aleiodes frosti [file zookeys.405.7402-treatment16.xml]

<!DOCTYPE tp:taxon-treatment
  PUBLIC "-//TaxonX//DTD Taxonomic Treatment Publishing DTD v0 20100105//EN" "tax-treatment-NSO.dtd">
<tp:taxon-treatment xmlns:tp="http://www.plazi.org/taxpub"><tp:treatment-meta><mixed-citation publication-type="journal"><person-group><name><surname>Shimbori</surname><given-names>Eduardo Mitio</given-names></name><name><surname>Shaw</surname><given-names>Scott Richard</given-names></name></person-group><article-title>Twenty-four new species of <italic>Aleiodes</italic> Wesmael from the eastern Andes of Ecuador with associated biological information (Hymenoptera, Braconidae, Rogadinae)</article-title><source>Zookeys</source><day>28</day><month>4</month><year>2014</year><volume>2014</volume><issue>405</issue><fpage>1</fpage><lpage>81</lpage><pub-id pub-id-type="doi">10.3897/zookeys.405.7402</pub-id></mixed-citation></tp:treatment-meta><tp:nomenclature><tp:taxon-name>
                        <tp:taxon-name-part taxon-name-part-type="genus">Aleiodes</tp:taxon-name-part>
                        <tp:taxon-name-part taxon-name-part-type="species">frosti</tp:taxon-name-part>
                        <object-id xmlns:xlink="http://www.w3.org/1999/xlink" content-type="zoobank" xlink:type="simple">http://zoobank.org/41C9635C-F5EF-4949-8822-01B80BEE93D0</object-id>
                        <object-id xmlns:xlink="http://www.w3.org/1999/xlink" xlink:type="simple">http://species-id.net/wiki/Aleiodes_frosti</object-id>
                    </tp:taxon-name><tp:taxon-status xmlns:xlink="http://www.w3.org/1999/xlink" xlink:type="simple">sp. n.</tp:taxon-status><xref ref-type="fig" rid="F10">Figures 47–51</xref></tp:nomenclature><tp:treatment-sec sec-type="Description of holotype"><title>Description of holotype.</title><p>Female (holotype). Body length 8.1 mm; antenna length 10.7 mm; fore wing length 7.6 mm.</p><p>Body color. Yellowish to honey yellow, except for the ocellar triangle and antenna dark brown. Wings tinged yellowish; veins honey brown, parastigma blackish with central yellowish spot.</p><p>Head. Antenna 65 antennomeres, antenna 1.3× longer than body, flagellomeres roughly 2× longer than wide, apical flagellomere with long and narrow “bottle-nipple”-shaped apex; malar space short, about as long as basal width of mandible, and about 0.33× eye height; in dorsal view eyes 5× longer than temples; occipital carina incomplete dorsally, well defined laterally and meeting hypostomal carina; oral space small and circular, maximum width equal to basal width of mandible; clypeus large, not swollen; ocelli large, ocell–ocular distance about 0.4× diameter of lateral ocellus; maxillary palp not swollen; head surface sculpture finely shining granulate, occiput smooth and shining; higher face with a small longitudinal ridge and transverse rugosity directed to it; frons polished and excavated, without lateral ridges.</p><p>Mesosoma. Sculpturing shining granulate; pronotum with few wrinkles posteriorly and dorso-laterally; mesopleuron with small area at antero-dorsal corner rugose, and some wrinkles dorsally; propodeum longitudinally rugose posteriorly, mid-longitudinal carina almost complete; notauli with few crenulae and shallow anteriorly, meeting on depressed rugose area posteriorly; posterior margin of mesoscutum with complete carina; scutellar sulcus shallow and smooth except for the median carina.</p><p>Wings. Fore wing: stigma 5.3× longer than high; vein r 0.7× vein 2RS, 0.7× longer than vein RS+Mb, and 0.5× vein m-cu; vein 3RSa 0.5× vein 3RSb, and as long as vein 2M; vein 1CUa 1.7× vein 1cu-a; vein 1CUb 2.4× vein 1CUa; vein 1M weakly curved at its basal portion; RS+M straight. Hind wing: m-cu present, short and weakly pigmented, interstitial or just antefurcal to r-m; M+CU 1.25× vein 1M; 1M as long as r-m; RS mostly straight and gradually opening from wing margin, slightly bent downward at mid length; vein M straight, dark brown, well pigmented; vein 2-1A present as a short stub.</p><p>Legs. Hind tibia with comb of modified setae; tarsal claw simple, not pectinate; hind basitarsus 3× longer than inner apical spur of hind tibia.</p><p>Metasoma. T1, T2 and basal 2/3 of T3 rugose–striate, longitudinal carina complete on T1 and almost complete on T2, but not reaching posterior margin; ovipositor <!--PageBreak-->sheaths parallel sided and truncate, about as long as hind tarsomere III; metasoma unusually long and narrow, T1 2.2× longer than its apical width.</p><p>Variation. Body length about 8.5 mm; antennomeres = 63; ocelli larger, ocell–ocular distance 0.25× diameter of lateral ocellus; hind wing vein 2-1A absent to short.</p><p>Male. Body length about 8.5 mm; antenna with 63 segments. Virtually identical to female, but ocell–ocular distance 0.3× diameter of lateral ocellus.</p><p>Mummy. Length 14.0 mm, black, thorax brown, head honey brown mottled brown, tubular in shape, thorax compact and wrinkled, exit mode unique within <italic><tp:taxon-name>Aleiodes</tp:taxon-name></italic>: the parasitoid cuts a radial opening at posterior side of the mummy, just behind the hind abdominal prolegs, releasing a “lid” with the anal prolegs.</p></tp:treatment-sec><tp:treatment-sec sec-type="Type material"><title>Type material.</title><p>Type-locality: ECUADOR, Napo Province, Yanayacu Biological Station, YY-50211, Beat C-16, <named-content xmlns:xlink="http://www.w3.org/1999/xlink" content-type="dwc:verbatimCoordinates" xlink:type="simple">S00°35.9', W77°53.4'</named-content>, 2163 m, cloud forest, September 5, 2010.</p><p>Type-specimen: Holotype female and mummy, point mounted separately. Top label: “ECUADOR: Napo Province / Yanayacu Biological Station / <named-content xmlns:xlink="http://www.w3.org/1999/xlink" content-type="dwc:verbatimCoordinates" xlink:type="simple">S00°35.9', W77°53.4’</named-content> 2163m / CAPEA - NSF-BSI-07-17458 / (hand written) July 2010 / YY-50211; back (hand written): “5-Sep-2010”. (UWIM)</p><p>Paratypes, 1 female and 1 male (UWIM), same data as holotype, except: 1♀, 23 May 2008, Yanayacu Road, YY-31409, colección por golpeo / ex. <tp:taxon-name>Poaceae</tp:taxon-name> <italic><tp:taxon-name>Chusquea scandens</tp:taxon-name></italic>– wasp emerged 02 July 2008; 1♂ YY-46923, beat 638, ex. host plant: <tp:taxon-name>Poaceae</tp:taxon-name> <italic><tp:taxon-name>Chusquea scandens</tp:taxon-name></italic> parasitoid emerged 10 May 2010.</p></tp:treatment-sec><tp:treatment-sec sec-type="Biology"><title>Biology.</title><p>Host plant <italic><tp:taxon-name>Chusquea scandens</tp:taxon-name></italic> (<tp:taxon-name>Poaceae</tp:taxon-name>); host <tp:taxon-name>Lepidoptera</tp:taxon-name>: <italic><tp:taxon-name>Scoturopsis</tp:taxon-name></italic> Hering sp. (<tp:taxon-name>Notodontidae</tp:taxon-name>); time span from pupation to emergence: about 5 weeks for females, unknown for the male. The parasitoid cuts a radial opening at posterior side of the mummy releasing a “lid”, comprinsing the anal apex of mummified caterpillar, before emergence. The mummy exit mode of this species is unique for the genus, since all previously known mummies produced by <italic><tp:taxon-name>Aleiodes</tp:taxon-name></italic> species had a posterior hole cut for emergence (<xref ref-type="bibr" rid="B36">Zaldívar–Riverón et al. 2008</xref>).</p></tp:treatment-sec><tp:treatment-sec sec-type="Discussion"><title>Discussion.</title><!--PageBreak--><p><italic><tp:taxon-name>Aleiodes frosti</tp:taxon-name></italic> sp. n. belongs to the <italic>seriatus</italic> species-group. This species resembles <italic><tp:taxon-name>Aleiodes nigricosta</tp:taxon-name></italic> (Enderlein, 1920) because of its entirely yellowish to honey yellow body, black stemmaticum and brown antenna, but differs in the honey brown fore wing vein C+SC+R, black in <italic><tp:taxon-name>Aleiodes nigricosta</tp:taxon-name></italic>. <italic><tp:taxon-name>Aleiodes frosti</tp:taxon-name></italic> sp. n. also differs in the extension of median longitudinal carina on metasoma, which is incomplete on tergite 2, but extends to half of tergite 3 in <italic><tp:taxon-name>Aleiodes nigricosta</tp:taxon-name></italic>, and the exceptionally elongate metasoma. <italic><tp:taxon-name>Aleiodes frosti</tp:taxon-name></italic> sp. n. is also similar to <italic><tp:taxon-name>Aleiodes elleni</tp:taxon-name></italic> sp. n. by the nearly straight hind wing vein RS, enclosing a marginal cell gradually widening toward wing apex, but it can be readily distinguish by the interrupted occipital carina on vertex, compared to the complete occipital carina of <italic><tp:taxon-name>Aleiodes elleni</tp:taxon-name></italic> sp. n. The diameter of lateral ocelli, 3–4× longer than ocell–ocullar distance, is also a diagnostic character shared only with one Neotropical species, <italic><tp:taxon-name>Aleiodes nigribasis</tp:taxon-name></italic> (Enderlein, 1920); however, most of the already mentioned diagnostic features for <italic><tp:taxon-name>Aleiodes frosti</tp:taxon-name></italic> sp. n. (e. g. shape of metasoma and hind wing vein RS, and color patern) are also useful to distinguish it from <italic><tp:taxon-name>Aleiodes nigribasis</tp:taxon-name></italic>. Within the Yanayacu species in the <italic><tp:taxon-name>Aleiodes seriatus</tp:taxon-name></italic> group it is similar to <italic><tp:taxon-name>Aleiodes greeneyi</tp:taxon-name></italic> because of the incomplete occipital carina at vertex. It differs from <italic><tp:taxon-name>Aleiodes greeneyi</tp:taxon-name></italic> by the entire yellowish body and its unusual long and narrow metasoma.</p></tp:treatment-sec><tp:treatment-sec sec-type="Etymology"><title>Etymology.</title><p>The species is named after the American poet Robert Frost (1874 – 1963), author of the poem “The Road Not Taken.” This species name is also a reference to that poem, and to the unusual emergence mode of this species, recorded here for the first time. The following quotation extracted from this poem summarizes its idea: “<italic>Two roads diverged in a wood, and I – I took the one less traveled by</italic>,” Robert Frost, 1920. This <italic><tp:taxon-name>Aleiodes</tp:taxon-name></italic> species takes a “road not taken” by other species, to its adulthood, by emerging in a different and unique way.</p></tp:treatment-sec><tp:treatment-sec><!--Section generated to contain objects referenced in tp:taxon-treatment.--><fig id="F10" position="float" orientation="portrait"><label>Figures 45–46.</label><caption><p><italic><tp:taxon-name>Aleiodes falloni</tp:taxon-name></italic> sp. n. <bold>45</bold> habitus <bold>46</bold> head and mesonotum, dorsal <bold>47–51</bold> <italic><tp:taxon-name>Aleiodes frosti</tp:taxon-name></italic> sp. n. <bold>47</bold> metasoma, dorsal <bold>48</bold> host mummy, <italic><tp:taxon-name>Scoturopsis</tp:taxon-name></italic> Hering sp. (<tp:taxon-name>Notodontidae</tp:taxon-name>), before parasitoid emergence <bold>49</bold> apical flagellomeres <bold>50</bold> habitus <bold>51</bold> host mummy after parasitoid emergence.</p></caption><graphic xmlns:xlink="http://www.w3.org/1999/xlink" xlink:href="zookeys-405-001-g010.jpg" position="float" orientation="portrait" xlink:type="simple"/></fig></tp:treatment-sec><ref-list><ref id="B36"><mixed-citation xmlns:xlink="http://www.w3.org/1999/xlink" xlink:type="simple"><person-group><name name-style="western"><surname>Zaldívar–Riverón</surname><given-names>A</given-names></name><name name-style="western"><surname>Shaw</surname><given-names>MR</given-names></name><name name-style="western"><surname>Sáez</surname><given-names>AG</given-names></name><name name-style="western"><surname>Mori</surname><given-names>M</given-names></name><name name-style="western"><surname>Belokoblylskij</surname><given-names>SA</given-names></name><name name-style="western"><surname>Shaw</surname><given-names>SR</given-names></name><name name-style="western"><surname>Quicke</surname><given-names>DLJ</given-names></name></person-group> (<year>2008</year>) <article-title>Evolution of the parasitic wasp subfamily Rogadinae (Braconidae): phylogeny and evolution of lepidopteran host ranges and mummy characteristics.</article-title><source>BMC Evolutionary Biology</source><volume>8</volume>(<issue>329</issue>): <fpage>1</fpage>-<lpage>20</lpage>. doi: <ext-link ext-link-type="doi" xlink:href="10.1186/1471-2148-8-329" xlink:type="simple">10.1186/1471-2148-8-329</ext-link></mixed-citation></ref></ref-list></tp:taxon-treatment>
