# Supplementary material for: Twenty-four new species of Aleiodes Wesmael from the eastern Andes of Ecuador with associated biological information (Hymenoptera, Braconidae, Rogadinae)
Source: Zookeys. 2014 Apr 28;(405):1–81. doi: 10.3897/zookeys.405.7402 (PMC4023268; doi:10.3897/zookeys.405.7402)
Supplement: XML Treatment for Aleiodes greeneyi [file zookeys.405.7402-treatment17.xml]

<!DOCTYPE tp:taxon-treatment
  PUBLIC "-//TaxonX//DTD Taxonomic Treatment Publishing DTD v0 20100105//EN" "tax-treatment-NSO.dtd">
<tp:taxon-treatment xmlns:tp="http://www.plazi.org/taxpub"><tp:treatment-meta><mixed-citation publication-type="journal"><person-group><name><surname>Shimbori</surname><given-names>Eduardo Mitio</given-names></name><name><surname>Shaw</surname><given-names>Scott Richard</given-names></name></person-group><article-title>Twenty-four new species of <italic>Aleiodes</italic> Wesmael from the eastern Andes of Ecuador with associated biological information (Hymenoptera, Braconidae, Rogadinae)</article-title><source>Zookeys</source><day>28</day><month>4</month><year>2014</year><volume>2014</volume><issue>405</issue><fpage>1</fpage><lpage>81</lpage><pub-id pub-id-type="doi">10.3897/zookeys.405.7402</pub-id></mixed-citation></tp:treatment-meta><tp:nomenclature><tp:taxon-name>
                        <tp:taxon-name-part taxon-name-part-type="genus">Aleiodes</tp:taxon-name-part>
                        <tp:taxon-name-part taxon-name-part-type="species">greeneyi</tp:taxon-name-part>
                        <object-id xmlns:xlink="http://www.w3.org/1999/xlink" xlink:type="simple">http://species-id.net/wiki/Aleiodes_greeneyi</object-id>
                    </tp:taxon-name><tp:taxon-authority>Townsend, 2009</tp:taxon-authority></tp:nomenclature><tp:treatment-sec sec-type="Diagnosis"><title>Diagnosis.</title><p>Body length 4.9 mm; antenna with 42 segments; head color honey brown with black ocellar triangle; malar space 1.25× basal width of mandible; ocell–ocular distance about as long as width of lateral ocellus; occipital carina interrupted at vertex; mesopleuron granulate; apex of hind tibia with comb of flattened setae; propodeum strongly punctate with several longitudinally oriented rugae, longitudinal carina complete; metasomal terga 1–2 dark brown, terga 3–4 brown medially and dark brown laterally, reminder terga light brown; ovipositor sheaths about 0.6× hind basitarsus length.</p></tp:treatment-sec><tp:treatment-sec sec-type="Additional characters"><title>Additional characters.</title><p>Last flagellomere with “bottle-nipple”-like tip; mesoscutum with carina at posterior margin complete although not well defined; scutellar sulcus with complete median carina plus one pair of slightly weaker lateral carina; fore wing vein 1M moderately curved at base; hind wing vein 2-1A indicated as a very short stub, vein m-cu present, interstitial to vein r-m; ovipositor sheaths about as long as hind tarsomere II, 0.6× hind basitarsus.</p></tp:treatment-sec><tp:treatment-sec sec-type="Type material examined"><title>Type material examined.</title><p>(UWIM)</p></tp:treatment-sec><tp:treatment-sec sec-type="Biology"><title>Biology.</title><p><italic><tp:taxon-name>Aleiodes greeneyi</tp:taxon-name></italic> has been reared from a <tp:taxon-name>Geometridae</tp:taxon-name> caterpillar feeding on <italic><tp:taxon-name>Evodianthus funifer</tp:taxon-name></italic> (<tp:taxon-name>Cyclanthaceae</tp:taxon-name>).</p></tp:treatment-sec><tp:treatment-sec sec-type="Distribution"><title>Distribution.</title><p>Known only from the type locality, YBS, Napo province, ECUADOR.</p></tp:treatment-sec><tp:treatment-sec sec-type="Discussion"><title>Discussion.</title><p><italic><tp:taxon-name>Aleiodes greeneyi</tp:taxon-name></italic> is known only by the holotype. It belongs to the <italic>seriatus</italic> species-group. The incomplete occipital carina at vertex and the moderate ocelli size are similar to those presented in <italic><tp:taxon-name>Aleiodes longikeros</tp:taxon-name></italic> sp. n. and <italic><tp:taxon-name>Aleiodes dyeri</tp:taxon-name></italic> sp. n.; however, the wing vein pattern is somewhat intermediate between these two species. <italic><tp:taxon-name>Aleiodes greeneyi</tp:taxon-name></italic> differs from <italic><tp:taxon-name>Aleiodes longikeros</tp:taxon-name></italic> sp. n. and <italic><tp:taxon-name>Aleiodes dyeri</tp:taxon-name></italic> sp. n. in having the pronotum and mesoscutum mostly black (yellow in <italic><tp:taxon-name>Aleiodes longikeros</tp:taxon-name></italic> sp. n. and <italic><tp:taxon-name>Aleiodes dyeri</tp:taxon-name></italic> sp. n.), and the hind coxa light brown (bicolored black and white in <italic><tp:taxon-name>Aleiodes longikeros</tp:taxon-name></italic> sp. n. and <italic><tp:taxon-name>Aleiodes dyeri</tp:taxon-name></italic> sp. n.). <italic><tp:taxon-name>Aleiodes greeneyi</tp:taxon-name></italic> was reared from geometrid larva. Within the <italic>seriatus</italic>-group species from Ecuador, <italic><tp:taxon-name>Aleiodes nebulosus</tp:taxon-name></italic> and <italic><tp:taxon-name>Aleiodes longikeros</tp:taxon-name></italic> sp. n. were also reared from <tp:taxon-name>Geometridae</tp:taxon-name> hosts.</p><!--PageBreak--></tp:treatment-sec></tp:taxon-treatment>
