# Supplementary material for: Twenty-four new species of Aleiodes Wesmael from the eastern Andes of Ecuador with associated biological information (Hymenoptera, Braconidae, Rogadinae)
Source: Zookeys. 2014 Apr 28;(405):1–81. doi: 10.3897/zookeys.405.7402 (PMC4023268; doi:10.3897/zookeys.405.7402)
Supplement: XML Treatment for Aleiodes kingmani [file zookeys.405.7402-treatment18.xml]

<!DOCTYPE tp:taxon-treatment
  PUBLIC "-//TaxonX//DTD Taxonomic Treatment Publishing DTD v0 20100105//EN" "tax-treatment-NSO.dtd">
<tp:taxon-treatment xmlns:tp="http://www.plazi.org/taxpub"><tp:treatment-meta><mixed-citation publication-type="journal"><person-group><name><surname>Shimbori</surname><given-names>Eduardo Mitio</given-names></name><name><surname>Shaw</surname><given-names>Scott Richard</given-names></name></person-group><article-title>Twenty-four new species of <italic>Aleiodes</italic> Wesmael from the eastern Andes of Ecuador with associated biological information (Hymenoptera, Braconidae, Rogadinae)</article-title><source>Zookeys</source><day>28</day><month>4</month><year>2014</year><volume>2014</volume><issue>405</issue><fpage>1</fpage><lpage>81</lpage><pub-id pub-id-type="doi">10.3897/zookeys.405.7402</pub-id></mixed-citation></tp:treatment-meta><tp:nomenclature><tp:taxon-name>
                        <tp:taxon-name-part taxon-name-part-type="genus">Aleiodes</tp:taxon-name-part>
                        <tp:taxon-name-part taxon-name-part-type="species">kingmani</tp:taxon-name-part>
                        <object-id xmlns:xlink="http://www.w3.org/1999/xlink" content-type="zoobank" xlink:type="simple">http://zoobank.org/4A47BA21-4AE9-4074-8F1A-B67F5EEB8EE2</object-id>
                        <object-id xmlns:xlink="http://www.w3.org/1999/xlink" xlink:type="simple">http://species-id.net/wiki/Aleiodes_kingmani</object-id>
                    </tp:taxon-name><tp:taxon-status xmlns:xlink="http://www.w3.org/1999/xlink" xlink:type="simple">sp. n.</tp:taxon-status><xref ref-type="fig" rid="F11">Figures 52</xref><xref ref-type="fig" rid="F11">, 53</xref></tp:nomenclature><tp:treatment-sec sec-type="Description of holotype"><title>Description of holotype.</title><p>Male. Body length 4.7 mm; antenna length 5.5 mm; fore wing length 4.3 mm.</p><p>Color. Mostly black. Head honey yellow, ocellar triangle black; antenna dark brown except apical border of pedicel honey yellow. Mesosoma almost entirely black; propleuron and ventral quarter of pronotum, mesoscutum mid-posteriorly and scutellum medially yellowish to honey yellow; posterior border of propodeum white. Fore and mid legs with whitish coxa, darkening apically to honey yellow apical femur and tibia, and brown tarsi; hind leg coxa, trochanter and trochantellus black, but apical border of trochanter and trochantellus, and a small ventral spot on trochantellus white; femur black on basal 2/5 and dorso-apically, otherwise yellowish; tibia and tarsi brown, subbasal whitish small band on tibia. Metasoma black dorsally except for the white T1; apical borders of T4–T7 whitish; basal T5–T7 brownish. Wings moderately infuscate; veins dark brown.</p><p>Head. 40 antennomeres, flagellomeres roughly 2.0× as long as wide, apical flagellomere with short pointed apex; malar space moderate, length 1.3× basal width of mandible, and approximately 1/3 eye height; in dorsal view eye 2.6× temples; occipital carina incomplete dorsally, curving toward lateral ocelli, well defined laterally but not meeting hypostomal carina; oral space small and circular, maximum width equal to basal width of mandible; clypeus slightly swollen; ocellus moderate, ocell–ocular distance short, about half diameter of lateral ocellus; maxillary palp not swollen; head surface sculpturing shining granulate, occiput smooth and shining; frons excavated with short lateral ridges.</p><p>Mesosoma. Sculpturing finely granulate; pronotum with some wrinkles laterally; mesopleuron coriaceous on central elevated area and some irregular latero-ventral parts; propodeum with mid-longitudinal carina incomplete, granulate postero-laterally with irregular wrinkles, and triangular rugose area mid-anteriorly with diverging wrinkles; notauli well defined anteriorly, narrow and crenulate, meeting a depressed rugose area posteriorly; posterior margin of mesoscutum bordered by complete carina; scutellar sulcus shallow, with median carina plus two pairs of poorly defined lateral carina.</p><p>Wings. Fore wing: stigma 4× longer than high; vein r 0.8× vein 2RS, 0.9× vein RS+Mb, and 0.7× as long as vein m-cu; vein 3RSa about 0.4 times vein 3RSb, and 0.8× vein 2M; vein 1CUa 2.7× vein 1cu-a; vein 1CUb slightly shorter than vein 1CUa; vein 1M moderately curved at basal portion. Hind wing: m-cu absent; vein M+CU 1.3× vein 1M; vein 1M 1.8× vein r-m; RS smoothly diverging from margin beyond middle; vein M dark brown, well pigmented; vein 2-1A absent.</p><p>Legs. Hind tibia without comb of modified setae; tarsal claw simple, with a comb of thin bristles medially; hind tibial spurs relatively long, hind basitarsus 2.4× longer than inner apical spur.</p><!--PageBreak--><p>Metasoma. T1, T2 and basal 3/4 of T3 rugose costate, longitudinal carina present along this sculpturing; remainder T3 and T4 granular; remainder visible terga weakly shining coriaceous; T1 about as long as its apical width.</p><p>Female unknown.</p><p>Mummy. Length 9.5 mm, abdomen dark reddish brown, thorax, head and anal prolegs light brown, mummy bent (curled) ventrally, “J-shaped”, thorax inflated, exit hole barely round, located postero-dorsally at apex of mummy, posterior to hind abdominal prolegs.</p></tp:treatment-sec><tp:treatment-sec sec-type="Type material"><title>Type material.</title><p>Type-locality: ECUADOR, Napo Province, Yanayacu Biological Station, YY-57074, <named-content xmlns:xlink="http://www.w3.org/1999/xlink" content-type="dwc:verbatimCoordinates" xlink:type="simple">S00°35.9', W77°53.4'</named-content>, 2163 m, cloud forest, June 20, 2011.</p><p>Type-specimen: Holotype male and mummy, point mounted separately. Top label: “ECUADOR: Napo Province / Yanayacu Biological Station / <named-content xmlns:xlink="http://www.w3.org/1999/xlink" content-type="dwc:verbatimCoordinates" xlink:type="simple">S00°35.9', W77°53.4'</named-content>, 2163m / CAPEA - NSF-BSI-07-17458 / (hand written) May 2011 / YY-57074; back (hand written): “em. 20-June-2011”. (UWIM)</p><!--PageBreak--></tp:treatment-sec><tp:treatment-sec sec-type="Biology"><title>Biology.</title><p>Reared from mummified <tp:taxon-name>Geometridae</tp:taxon-name> caterpillar on <italic><tp:taxon-name>Chusquea scandens</tp:taxon-name></italic>. The host was collected as mummy.</p></tp:treatment-sec><tp:treatment-sec sec-type="Discussion"><title>Discussion.</title><p>This species belongs to <italic>circumscriptus</italic>/<italic>gastritor</italic> species-group. It produces an unusual curled mummy, “J-shaped”, and emerge through a large and almost round exit hole at the posterior end. The white first tergite of <italic><tp:taxon-name>Aleiodes kingmani</tp:taxon-name></italic> sp. n., contrasting to the mostly black metasoma, is a useful diagnostic character shared only with <italic><tp:taxon-name>Aleiodes speciosus</tp:taxon-name></italic> and <italic><tp:taxon-name>Aleiodes townsendi</tp:taxon-name></italic> sp. n. <italic><tp:taxon-name>Aleiodes kingmani</tp:taxon-name></italic> sp. n. differs from <italic><tp:taxon-name>Aleiodes townsendi</tp:taxon-name></italic> sp. n. by the mostly black mesosoma (mostly yellowish in <italic><tp:taxon-name>Aleiodes townsendi</tp:taxon-name></italic> sp. n.), and the entirely black hind coxa (bicolored black and white in <italic><tp:taxon-name>Aleiodes townsendi</tp:taxon-name></italic> sp. n.). <italic><tp:taxon-name>Aleiodes kingmani</tp:taxon-name></italic> sp. n. differs from <italic><tp:taxon-name>Aleiodes speciosus</tp:taxon-name></italic> in having mesopleuron black (mostly yellow in <italic><tp:taxon-name>Aleiodes speciosus</tp:taxon-name></italic>) and entirely granulate (mostly smooth in <italic><tp:taxon-name>Aleiodes speciosus</tp:taxon-name></italic>); black region on head restricted to ocellar triangle (covering most of vertex and occiput dorsally in <italic><tp:taxon-name>Aleiodes speciosus</tp:taxon-name></italic>); hind coxa, trochanter and trochantellus black (yellow in <italic><tp:taxon-name>Aleiodes speciosus</tp:taxon-name></italic>); and occipital carina not meeting the hypostomal carina.</p></tp:treatment-sec><tp:treatment-sec sec-type="Etymology"><title>Etymology.</title><p>This species is named after Eduardo Kingman (Loja, February 23, 1913 – Quito, November 27, 1997), one of the greatest Ecuadorian artists, who dedicated his art to portray the indigenous people of Ecuador.</p><fig id="F11" position="float" orientation="portrait"><label>Figures 52, 53.</label><caption><p><italic><tp:taxon-name>Aleiodes kingmani</tp:taxon-name></italic> sp. n. <bold>52</bold> habitus <bold>53</bold> host mummy after parasitoid emergence <bold>54–57</bold> <italic><tp:taxon-name>Aleiodes longikeros</tp:taxon-name></italic> sp. n. <bold>54</bold> habitus <bold>55</bold> whole specimen habitus <bold>56</bold> host mummy before parasitoid emergence <bold>57</bold> host mummy after parasitoid emergence.</p></caption><graphic xmlns:xlink="http://www.w3.org/1999/xlink" xlink:href="zookeys-405-001-g011.jpg" position="float" orientation="portrait" xlink:type="simple"/></fig></tp:treatment-sec></tp:taxon-treatment>
