# Supplementary material for: Twenty-four new species of Aleiodes Wesmael from the eastern Andes of Ecuador with associated biological information (Hymenoptera, Braconidae, Rogadinae)
Source: Zookeys. 2014 Apr 28;(405):1–81. doi: 10.3897/zookeys.405.7402 (PMC4023268; doi:10.3897/zookeys.405.7402)
Supplement: XML Treatment for Aleiodes mirandae [file zookeys.405.7402-treatment22.xml]

<!DOCTYPE tp:taxon-treatment
  PUBLIC "-//TaxonX//DTD Taxonomic Treatment Publishing DTD v0 20100105//EN" "tax-treatment-NSO.dtd">
<tp:taxon-treatment xmlns:tp="http://www.plazi.org/taxpub"><tp:treatment-meta><mixed-citation publication-type="journal"><person-group><name><surname>Shimbori</surname><given-names>Eduardo Mitio</given-names></name><name><surname>Shaw</surname><given-names>Scott Richard</given-names></name></person-group><article-title>Twenty-four new species of <italic>Aleiodes</italic> Wesmael from the eastern Andes of Ecuador with associated biological information (Hymenoptera, Braconidae, Rogadinae)</article-title><source>Zookeys</source><day>28</day><month>4</month><year>2014</year><volume>2014</volume><issue>405</issue><fpage>1</fpage><lpage>81</lpage><pub-id pub-id-type="doi">10.3897/zookeys.405.7402</pub-id></mixed-citation></tp:treatment-meta><tp:nomenclature><tp:taxon-name>
                        <tp:taxon-name-part taxon-name-part-type="genus">Aleiodes</tp:taxon-name-part>
                        <tp:taxon-name-part taxon-name-part-type="species">mirandae</tp:taxon-name-part>
                        <object-id xmlns:xlink="http://www.w3.org/1999/xlink" content-type="zoobank" xlink:type="simple">http://zoobank.org/80CF0827-3BF3-473E-94D4-4E35D0200C8A</object-id>
                        <object-id xmlns:xlink="http://www.w3.org/1999/xlink" xlink:type="simple">http://species-id.net/wiki/Aleiodes_mirandae</object-id>
                    </tp:taxon-name><tp:taxon-status xmlns:xlink="http://www.w3.org/1999/xlink" xlink:type="simple">sp. n.</tp:taxon-status><xref ref-type="fig" rid="F15">Figures 74–76</xref></tp:nomenclature><tp:treatment-sec sec-type="Description of holotype"><title>Description of holotype.</title><p>Female (holotype). Body length 5.4 mm; antenna length 6.3 mm; fore wing length 4.8 mm.</p><!--PageBreak--><p>Color. Mostly black. Head orangish yellow, including mandibles and palp, but mandibles tip brown; ocellar triangle black; antenna dark brown except apical border of pedicel honey yellow. Mesosoma almost entirely black; propleuron, pronotum, and scutellum medially honey yellow; posterior border of propodeum white. Fore leg yellowish; outer apical 1/3 of femur infuscate; basal half of tibia and tarsi brown. Mid leg with same pattern of fore leg but ground color whitish. Hind leg black; light yellow markings on apical border of trochanter and trochantellus, small ventral spot on trochantellus, apical half of femur latero-ventrally, and small sub-basal band on tibia. Metasoma black dorsally, bordered white; T1, triangular mid-basal area on T2 and apical borders of T3–T7 white; ventrally white but infuscate medially; ovipositor sheaths basal 1/3 whitish, apical 2/3 black. Wings weakly infuscate; veins dark brown.</p><p>Head. Antenna with 46 antennomeres, flagellomeres roughly 2.0× as long as wide, apical flagellomere with very short pointed tip; malar space wide, about 1.8× basal width of mandible, and 0.6× eye height; in dorsal view eye 1.4× temple; occipital carina incomplete, close but not meeting dorsally and curving toward lateral ocelli, well defined laterally and meeting hypostomal carina; oral space small and circular, maximum width equal to basal width of mandible; clypeus slightly swollen; ocelli small, ocell–ocular distance about 1.8× diameter of lateral ocellus; maxillary palp not swollen; head surface sculpturing granulate, occiput smooth and shining; frons excavated with short lateral ridges.</p><p>Mesosoma. Sculpturing finely granulate; pronotum foveate; mesopleuron central disc mostly smooth and bare, posteriorly and ventrally coriaceous, antero-dorsal corner rugose; propodeum coarsely granular with complete mid-longitudinal carina; notauli well defined and crenulate anteriorly, barely defined but traceable posteriorly, meeting a depressed rugose area; posterior margin of mesoscutum bordered with complete carina; scutellar sulcus with median carina plus two pairs of incomplete lateral carina.</p><p>Wings. Fore wing: stigma about 4× longer than high; vein r 0.8× vein 2RS, as long as vein RS+Mb, and 0.75× as long as vein m-cu; vein 3RSa about 0.5× vein 3RSb, and 0.9× vein 2M; vein 1CUa 2.5× vein 1cu-a; vein 1CUb 2× vein 1CUa; vein 1M evenly slightly curved. Hind wing: m-cu absent; M+CU 0.8× 1M; vein 1M almost 3× vein r-m; vein RS smoothly curved at middle; vein M dark brown, well pigmented; vein 2-1A present, short.</p><p>Legs. Hind tibia without apical comb of modified setae; tarsal claw simple, not pectinate, with a comb of relatively long thin setae basally; hind tibial spurs relatively short, about 1/4 basitarsus length.</p><p>Metasoma. T1, T2 and basal 3/4 of T3 rugose costate, longitudinal carina present along this sculpturing; remainder T3 and T4 granular; remainder visible terga weakly shining coriaceous; ovipositor sheaths 0.7× length of hind basitarsus; T1 length slightly longer than its apical width.</p><p>Variation. 45–46 antennomeres; scutellar sulcus with 5 or 7 carina; white markings larger: almost all apical 1/2 on hind femur, basal 1/2 of hind tibia, basal spot on inner hind basitarsus, and throughout T2 length medially (widening toward base) reaching T3 basally as tiny central mark.</p><p>Male unknown.</p><!--PageBreak--><p>Mummy. Length 10.0 mm, entire mottled pale yellow and gray, thorax compact and wrinkled, anal prolegs extended posteriorly, exit hole irregular, located postero-dorsally, posterior to hind abdominal prolegs.</p></tp:treatment-sec><tp:treatment-sec sec-type="Type material"><title>Type material.</title><p>Type-locality: ECUADOR, Napo Province, Yanayacu Biological Station, <named-content xmlns:xlink="http://www.w3.org/1999/xlink" content-type="dwc:verbatimCoordinates" xlink:type="simple">S00°35.9', W77°53.4'</named-content>, 2163 m, cloud forest, 16 May 2011, M. Bryant col.</p><p>Type-specimen: Holotype female, point mounted. Top label: “ECUADOR: Napo Province / Yanayacu Biological Station / <named-content xmlns:xlink="http://www.w3.org/1999/xlink" content-type="dwc:verbatimCoordinates" xlink:type="simple">S00°35.9', W77°53.4’</named-content> 2163m / M. Bryant, 10–20 May 2011 / NSF-DEB-10-20751 / (hand written) blacklight / 16 May 2011”. (UWIM)</p><p>Paratypes, 3 females (UWIM): same locality as holotype, different collecting dates and methods: 1♀, March 15, 2010, reared, YY-45457; 1♀, February 7, 2010, reared YY-53818; 1♀, February 9, 2010, reared, YY-53961.</p></tp:treatment-sec><tp:treatment-sec sec-type="Biology"><title>Biology.</title><p>Reared from a <tp:taxon-name>Geometridae</tp:taxon-name> species, common name “palito café chusquea”, feeding on <italic><tp:taxon-name>Chusquea scandens</tp:taxon-name></italic> (<tp:taxon-name>Poaceae</tp:taxon-name>). Morphology of mummies and rearing data corroborate a single host species. Three weeks elapsed between mummification until adult emergence.</p></tp:treatment-sec><tp:treatment-sec sec-type="Discussion"><title>Discussion.</title><p><italic><tp:taxon-name>Aleiodes mirandae</tp:taxon-name></italic> sp. n. belongs to <italic>circumscriptus</italic>/<italic>gastritor</italic> species-group. It is similar to <italic><tp:taxon-name>Aleiodes napo</tp:taxon-name></italic> sp. n. in the very small ocelli (ocell–ocular distance about 2× diameter of lateral ocelli), and also the mostly smooth mesopleuron. It differs from <italic><tp:taxon-name>Aleiodes napo</tp:taxon-name></italic> sp. n. in the rugose depressed mid-posterior area on mesoscutum, flat and granular in <italic><tp:taxon-name>Aleiodes napo</tp:taxon-name></italic> sp. n., the head, except black ocellar triangle, pronotum, propleuron and scutellum orangish yellow, all black in <italic><tp:taxon-name>Aleiodes napo</tp:taxon-name></italic> sp. n. except for small reddish marking on temples. The color pattern is very similar to <italic><tp:taxon-name>Aleiodes kingmani</tp:taxon-name></italic> sp. n., but additionally to already mentioned diagnostic characters <italic><tp:taxon-name>Aleiodes mirandae</tp:taxon-name></italic> sp. n. have hind wing vein M+CU shorter than 1M, while in <italic><tp:taxon-name>Aleiodes kingmani</tp:taxon-name></italic> sp. n. 1M is more than 2× longer than r-m. The host species “palito café chusquea” (<tp:taxon-name>Geometridae</tp:taxon-name>) is the same species attacked by <italic><tp:taxon-name>Aleiodes nubicola</tp:taxon-name></italic> sp. n. and <italic><tp:taxon-name>Aleiodes shakirae</tp:taxon-name></italic> sp. n..</p></tp:treatment-sec><tp:treatment-sec sec-type="Etymology"><title>Etymology.</title><p>This species is named after Miranda Bryant, collector of the holotype.</p><fig id="F15" position="float" orientation="portrait"><label>Figures 74–76.</label><caption><p><italic><tp:taxon-name>Aleiodes mirandae</tp:taxon-name></italic> sp. n. <bold>74</bold> habitus <bold>75</bold> host mummy after parasitoid emergence <bold>76</bold> hind wing.</p></caption><graphic xmlns:xlink="http://www.w3.org/1999/xlink" xlink:href="zookeys-405-001-g015.jpg" position="float" orientation="portrait" xlink:type="simple"/></fig><!--PageBreak--></tp:treatment-sec></tp:taxon-treatment>
