# Supplementary material for: Twenty-four new species of Aleiodes Wesmael from the eastern Andes of Ecuador with associated biological information (Hymenoptera, Braconidae, Rogadinae)
Source: Zookeys. 2014 Apr 28;(405):1–81. doi: 10.3897/zookeys.405.7402 (PMC4023268; doi:10.3897/zookeys.405.7402)
Supplement: XML Treatment for Aleiodes napo [file zookeys.405.7402-treatment23.xml]

<!DOCTYPE tp:taxon-treatment
  PUBLIC "-//TaxonX//DTD Taxonomic Treatment Publishing DTD v0 20100105//EN" "tax-treatment-NSO.dtd">
<tp:taxon-treatment xmlns:tp="http://www.plazi.org/taxpub"><tp:treatment-meta><mixed-citation publication-type="journal"><person-group><name><surname>Shimbori</surname><given-names>Eduardo Mitio</given-names></name><name><surname>Shaw</surname><given-names>Scott Richard</given-names></name></person-group><article-title>Twenty-four new species of <italic>Aleiodes</italic> Wesmael from the eastern Andes of Ecuador with associated biological information (Hymenoptera, Braconidae, Rogadinae)</article-title><source>Zookeys</source><day>28</day><month>4</month><year>2014</year><volume>2014</volume><issue>405</issue><fpage>1</fpage><lpage>81</lpage><pub-id pub-id-type="doi">10.3897/zookeys.405.7402</pub-id></mixed-citation></tp:treatment-meta><tp:nomenclature><tp:taxon-name>
                        <tp:taxon-name-part taxon-name-part-type="genus">Aleiodes</tp:taxon-name-part>
                        <tp:taxon-name-part taxon-name-part-type="species">napo</tp:taxon-name-part>
                        <object-id xmlns:xlink="http://www.w3.org/1999/xlink" content-type="zoobank" xlink:type="simple">http://zoobank.org/6779D464-D253-4A4D-B873-B955737CD320</object-id>
                        <object-id xmlns:xlink="http://www.w3.org/1999/xlink" xlink:type="simple">http://species-id.net/wiki/Aleiodes_napo</object-id>
                    </tp:taxon-name><tp:taxon-status xmlns:xlink="http://www.w3.org/1999/xlink" xlink:type="simple">sp. n.</tp:taxon-status><xref ref-type="fig" rid="F16">Figures 77–81</xref></tp:nomenclature><tp:treatment-sec sec-type="Description of holotype"><title>Description of holotype.</title><p>Female. Body length 5.0 mm; antenna length 6.3 mm; fore wing length 5.3 mm.</p><p>Color. Mostly black. Head with a small brown stain on temples, just behind eyes; palp, fore and mid coxa, trochanter and trochantellus pale yellowish. Metasomal tergite 1 white, with a black oval spot medially spanning from just behind basal carina to posterior edges of the tergite; remainder terga mostly black, white laterally; metasoma ventrally white with a pair of latero-basal spots on each sternite, the spots larger on the second sternite; ovipositor sheaths black, ovipositor yellow.</p><p>Head. 47 antennomeres; most flagellomeres about 1.5× longer than wide, apical flagellomere with small pointed tip; malar space moderate, about 1.5× times basal width of mandible, and 0.5× eye height; temple wide, in dorsal view slightly shorter than eye; occipital carina absent dorsally, running toward vertex, ventrally almost meeting hypostomal carina; oral space small and circular, diameter about equal to basal width of mandible; clypeus with distinct line separating dorsal and ventral surfaces, dorsally coriaceous, ventrally convex and smooth; ocelli very small, ocell–ocular distance about 2.5× diameter of lateral ocellus; head, including frons, granulate.</p><p>Mesosoma. Mesoscutum and scutellum granular coriaceous; pronotum dorsally and laterally on anterior half granular with scrobiculate sulcus, reminder lateral pronotum smooth except for the posterior corner coarsely rugose; propleuron granular–coriaceous; mesopleuron mostly smooth centrally to finely coriaceous, antero-dorsal corner weakly rugose–punctate; metapleuron and propodeum coarsely granular; longitudinal carina on propodeum almost complete; notauli present only anteriorly, narrow and crenulate, mid-posterior area of mesoscutum not depressed and granulate; entire posterior margin of mesoscutum bordered by carina; scutellar sulcus with median carina plus two pairs of lateral carina.</p><p>Wings. Fore wing: stigma 4.4× longer than high; vein r 0.65× length of 2RS, 0.7× length of m-cu, and 0.85× vein RS+Mb; vein 3RSa 0.3× vein 3RSb, and 0.93× vein 2M; vein 1CUa 1.4× vein 1cu-a; 1CUb 2.8× length of 1CUa; vein 1M almost straight. Hind wing: vein RS curved at middle, marginal cell narrowest point at middle; vein 1M 2.2× longer than vein r-m; vein M+CU 0.68× vein 1M; vein m-cu absent; vein 2-1A present.</p><p>Legs. Apex of hind tibia without comb of modified setae; tarsal claws simple, not pectinate; hind basitarsus about 3× inner apical spur of hind tibia; hind coxa granulate basally.</p><p>Metasoma. T1 striate–rugose; T2 striated on basal 2/3; apical 1/3 of T2 and basal half of T3 coriaceous; longitudinal carina present along with the striated sculpturing on T1 and T2; T1 0.87× longer than its apical width; ovipositor sheaths about as long as hind tarsomere II.</p><p>Male unknown.</p><!--PageBreak--><p>Mummy. Length 12.0 mm, head honey yellow, thorax pale brown, abdomen dark reddish brown, almost tubular in shape, exit hole located postero dorsally.</p></tp:treatment-sec><tp:treatment-sec sec-type="Type material"><title>Type material.</title><p>Type-locality: ECUADOR, Napo Province, Yanayacu Biological Station, YY-48553, <named-content xmlns:xlink="http://www.w3.org/1999/xlink" content-type="dwc:verbatimCoordinates" xlink:type="simple">S00°35.9', W77°53.4'</named-content>, 2163 m, cloud forest, July 14, 2010.</p><p>Type-specimen: Holotype female and mummy, point mounted separately. Top label: “ECUADOR: Napo Province / Yanayacu Biological Station / <named-content xmlns:xlink="http://www.w3.org/1999/xlink" content-type="dwc:verbatimCoordinates" xlink:type="simple">S00°35.9', W77°53.4’</named-content> 2163m / CAPEA – NSF-BSI-07-17458 / REARED / 2010 (hand written) May 48553”; back (hand written): “14-Jul-2010”. (UWIM)</p></tp:treatment-sec><tp:treatment-sec sec-type="Biology"><title>Biology.</title><p>Reared from a <tp:taxon-name>Noctuidae</tp:taxon-name> caterpillar (common name “raya roja a los lados chusquea”) collected on <italic><tp:taxon-name>Chusquea scandens</tp:taxon-name></italic> (<tp:taxon-name>Poaceae</tp:taxon-name>). The parasitoid took six weeks from host mummification until emergence.</p><!--PageBreak--></tp:treatment-sec><tp:treatment-sec sec-type="Discussion"><title>Discussion.</title><p>This species belongs to <italic>circumscriptus</italic>/<italic>gastritor</italic> species-group. The color pattern of <italic><tp:taxon-name>Aleiodes napo</tp:taxon-name></italic> sp. n. is similar to those of <italic><tp:taxon-name>Aleiodes capillosus</tp:taxon-name></italic>; however, it does not belong to the <italic><tp:taxon-name>Aleiodes gressitti</tp:taxon-name></italic> species group because of the sculpturing on metasomal tergite 3, which is granular coriaceous on basal half. <italic><tp:taxon-name>Aleiodes napo</tp:taxon-name></italic> sp. n. differs from <italic><tp:taxon-name>Aleiodes capillosus</tp:taxon-name></italic> also in the presence of both occipital and epicnemial carina, though the former is incomplete dorsally, the presence of a complete longitudinal carina on metasomal terga 1 and 2, body sculpturing mostly granular–coriaceous, and longitudinal carina on propodeum almost complete (in <italic><tp:taxon-name>Aleiodes capillosus</tp:taxon-name></italic> all the above mentioned carina are absent, and the body sculpturing mostly smooth). Within the <italic>circumscriptus</italic>/<italic>gastritor</italic> group, <italic><tp:taxon-name>Aleiodes napo</tp:taxon-name></italic> sp. n. is similar to <italic><tp:taxon-name>Aleiodes mirandae</tp:taxon-name></italic> sp. n. in having a smooth central disc of mesopleuron and hind wing vein M+CU shorter than 1M, but differs from it in the almost entirely black head and thorax, mostly orangish yellow in <italic><tp:taxon-name>Aleiodes mirandae</tp:taxon-name></italic> sp. n., and the posterior central region of mesoscutum flat and granular, depressed and rugose in <italic><tp:taxon-name>Aleiodes mirandae</tp:taxon-name></italic> sp. n.</p></tp:treatment-sec><tp:treatment-sec sec-type="Etymology"><title>Etymology.</title><p>This species is named after the indigenous inhabitants of the eastern Ecuador, for whom the Province (locality of the type) is also named: the Napo Runas.</p><fig id="F16" position="float" orientation="portrait"><label>Figures 77–81.</label><caption><p><italic><tp:taxon-name>Aleiodes napo</tp:taxon-name></italic> sp. n. <bold>77</bold> habitus <bold>78</bold> metasoma, dorsal <bold>79</bold> mesonotum, dorsal <bold>80</bold> host larva (<tp:taxon-name>Noctuidae</tp:taxon-name>) <bold>81</bold> host mummy after parasitoid emergence <bold>82, 83</bold> <italic><tp:taxon-name>Aleiodes nebulosus</tp:taxon-name></italic> Townsend <bold>82</bold> habitus <bold>83</bold> wings.</p></caption><graphic xmlns:xlink="http://www.w3.org/1999/xlink" xlink:href="zookeys-405-001-g016.jpg" position="float" orientation="portrait" xlink:type="simple"/></fig></tp:treatment-sec></tp:taxon-treatment>
