# Supplementary material for: Twenty-four new species of Aleiodes Wesmael from the eastern Andes of Ecuador with associated biological information (Hymenoptera, Braconidae, Rogadinae)
Source: Zookeys. 2014 Apr 28;(405):1–81. doi: 10.3897/zookeys.405.7402 (PMC4023268; doi:10.3897/zookeys.405.7402)
Supplement: XML Treatment for Aleiodes nebulosus [file zookeys.405.7402-treatment24.xml]

<!DOCTYPE tp:taxon-treatment
  PUBLIC "-//TaxonX//DTD Taxonomic Treatment Publishing DTD v0 20100105//EN" "tax-treatment-NSO.dtd">
<tp:taxon-treatment xmlns:tp="http://www.plazi.org/taxpub"><tp:treatment-meta><mixed-citation publication-type="journal"><person-group><name><surname>Shimbori</surname><given-names>Eduardo Mitio</given-names></name><name><surname>Shaw</surname><given-names>Scott Richard</given-names></name></person-group><article-title>Twenty-four new species of <italic>Aleiodes</italic> Wesmael from the eastern Andes of Ecuador with associated biological information (Hymenoptera, Braconidae, Rogadinae)</article-title><source>Zookeys</source><day>28</day><month>4</month><year>2014</year><volume>2014</volume><issue>405</issue><fpage>1</fpage><lpage>81</lpage><pub-id pub-id-type="doi">10.3897/zookeys.405.7402</pub-id></mixed-citation></tp:treatment-meta><tp:nomenclature><tp:taxon-name>
                        <tp:taxon-name-part taxon-name-part-type="genus">Aleiodes</tp:taxon-name-part>
                        <tp:taxon-name-part taxon-name-part-type="species">nebulosus</tp:taxon-name-part>
                        <object-id xmlns:xlink="http://www.w3.org/1999/xlink" xlink:type="simple">http://species-id.net/wiki/Aleiodes_nebulosus</object-id>
                    </tp:taxon-name><tp:taxon-authority>Townsend, 2009</tp:taxon-authority><xref ref-type="fig" rid="F16">Figures 82</xref><xref ref-type="fig" rid="F16">, 83</xref></tp:nomenclature><tp:treatment-sec sec-type="Diagnosis"><title>Diagnosis.</title><p>Body length 6.1 mm; antenna with 47 segments; head color honey brown with black ocellar triangle; malar space 1.2× basal width of mandible; ocell–ocular distance 1.25× width of lateral ocellus; occipital carina complete; mesopleuron granulate; apex of hind tibia with comb of flattened setae; propodeum granulate anteriorly and rugose posteriorlly, longitudinal carina complete; metasomal terga mostly dark brown–black, tergite 1 with antero-median off-white marking; ovipositor sheaths length about half of hind basitarsus length.</p></tp:treatment-sec><tp:treatment-sec sec-type="Additional characters"><title>Additional characters.</title><p>Last flagellomere with short pointed tip; mesoscutum with complete and well defined carina bordering posterior margin; scutellar sulcus with seven carina; fore wing vein 1M slightly curved at base; hind wing vein 2-1A absent, vein m-cu present, distinctly antefurcal to vein r-m; ovipositor sheaths about as long as hind tarsomere II, 0.5× hind basitarsus. Different than originally described, the sternaulus is absent.</p><p>Type material examined. (UWIM)</p></tp:treatment-sec><tp:treatment-sec sec-type="Biology"><title>Biology.</title><p><italic><tp:taxon-name>Aleiodes nebulosus</tp:taxon-name></italic> has been reared from unidentified <tp:taxon-name>Noctuidae</tp:taxon-name> caterpillar feeding on <italic><tp:taxon-name>Acalypha platyphylla</tp:taxon-name></italic> (<tp:taxon-name>Euphorbiaceae</tp:taxon-name>). One hyperparasitoid, <italic><tp:taxon-name>Mesochorus</tp:taxon-name></italic> sp. (<tp:taxon-name>Ichneumonidae</tp:taxon-name>), was reared from a similar mummy.</p></tp:treatment-sec><tp:treatment-sec sec-type="Distribution"><title>Distribution.</title><p>Known only from the type locality, Isla de Las Palmas, Napo province, ECUADOR, at 1,885 meters elevation.</p></tp:treatment-sec><tp:treatment-sec sec-type="Discussion"><title>Discussion.</title><!--PageBreak--><p><italic><tp:taxon-name>Aleiodes nebulosus</tp:taxon-name></italic> is known only by the holotype. In the <italic><tp:taxon-name>Aleiodes seriatus</tp:taxon-name></italic> species-group, <italic><tp:taxon-name>Aleiodes nebulosus</tp:taxon-name></italic> is similar to <italic><tp:taxon-name>Aleiodes elleni</tp:taxon-name></italic> sp. n. in having the occipital carina complete at vertex. These two species are also similar in color pattern because of the most yellowish head and mesoscutum, and the mostly dark brown to black metasoma with a whitish mark antero-medially. Distinguishing features between <italic><tp:taxon-name>Aleiodes nebulosus</tp:taxon-name></italic> and <italic><tp:taxon-name>Aleiodes elleni</tp:taxon-name></italic> sp. n. are presented in the discussion section for <italic><tp:taxon-name>Aleiodes elleni</tp:taxon-name></italic> sp. n.</p></tp:treatment-sec><tp:treatment-sec><!--Section generated to contain objects referenced in tp:taxon-treatment.--><fig id="F16" position="float" orientation="portrait"><label>Figures 77–81.</label><caption><p><italic><tp:taxon-name>Aleiodes napo</tp:taxon-name></italic> sp. n. <bold>77</bold> habitus <bold>78</bold> metasoma, dorsal <bold>79</bold> mesonotum, dorsal <bold>80</bold> host larva (<tp:taxon-name>Noctuidae</tp:taxon-name>) <bold>81</bold> host mummy after parasitoid emergence <bold>82, 83</bold> <italic><tp:taxon-name>Aleiodes nebulosus</tp:taxon-name></italic> Townsend <bold>82</bold> habitus <bold>83</bold> wings.</p></caption><graphic xmlns:xlink="http://www.w3.org/1999/xlink" xlink:href="zookeys-405-001-g016.jpg" position="float" orientation="portrait" xlink:type="simple"/></fig></tp:treatment-sec></tp:taxon-treatment>
