# Supplementary material for: Twenty-four new species of Aleiodes Wesmael from the eastern Andes of Ecuador with associated biological information (Hymenoptera, Braconidae, Rogadinae)
Source: Zookeys. 2014 Apr 28;(405):1–81. doi: 10.3897/zookeys.405.7402 (PMC4023268; doi:10.3897/zookeys.405.7402)
Supplement: XML Treatment for Aleiodes speciosus [file zookeys.405.7402-treatment28.xml]

<!DOCTYPE tp:taxon-treatment
  PUBLIC "-//TaxonX//DTD Taxonomic Treatment Publishing DTD v0 20100105//EN" "tax-treatment-NSO.dtd">
<tp:taxon-treatment xmlns:tp="http://www.plazi.org/taxpub"><tp:treatment-meta><mixed-citation publication-type="journal"><person-group><name><surname>Shimbori</surname><given-names>Eduardo Mitio</given-names></name><name><surname>Shaw</surname><given-names>Scott Richard</given-names></name></person-group><article-title>Twenty-four new species of <italic>Aleiodes</italic> Wesmael from the eastern Andes of Ecuador with associated biological information (Hymenoptera, Braconidae, Rogadinae)</article-title><source>Zookeys</source><day>28</day><month>4</month><year>2014</year><volume>2014</volume><issue>405</issue><fpage>1</fpage><lpage>81</lpage><pub-id pub-id-type="doi">10.3897/zookeys.405.7402</pub-id></mixed-citation></tp:treatment-meta><tp:nomenclature><tp:taxon-name>
                        <tp:taxon-name-part taxon-name-part-type="genus">Aleiodes</tp:taxon-name-part>
                        <tp:taxon-name-part taxon-name-part-type="species">speciosus</tp:taxon-name-part>
                        <object-id xmlns:xlink="http://www.w3.org/1999/xlink" xlink:type="simple">http://species-id.net/wiki/Aleiodes_speciosus</object-id>
                    </tp:taxon-name><tp:taxon-authority>Townsend, 2009</tp:taxon-authority><xref ref-type="fig" rid="F19">Figures 101–103</xref></tp:nomenclature><tp:treatment-sec sec-type="Diagnosis"><title>Diagnosis.</title><p>Body length 4.9 mm; antenna with 42 segments; head color honey brown with black mark covering most of occiput, frons and vertex, and face medially; malar space 1.3× basal width of mandible; ocellus large, ocell–ocular distance 0.6× width of lateral ocellus; occipital carina shortly interrupted at vertex; mesopleuron mostly smooth, rugose on anter-dorsal corner; apex of hind tibia without comb of flattened setae; propodeum granulate anteriorly and rugose posteriorlly, longitudinal carina complete; metasomal tergite 1 white constrasting with most dark-brown–brow reminder terga, except terga 5–6 yellow.</p></tp:treatment-sec><tp:treatment-sec sec-type="Additional characters"><title>Additional characters.</title><p>Last flagellomere with short pointed tip; mesoscutum with carina at posterior margin almost complete but weakly defined; scutellar sulcus shallow, with incomplete median carina; wings moderately infuscate; fore wing vein 1M moderately curved at base; hind wing vein 2-1A present, vein m-cu absent.</p><p>Type material examined. (UWIM)</p></tp:treatment-sec><tp:treatment-sec sec-type="Biology"><title>Biology.</title><p><italic><tp:taxon-name>Aleiodes speciosus</tp:taxon-name></italic> has been reared from unidentified <tp:taxon-name>Lepidoptera</tp:taxon-name> caterpillar on <italic><tp:taxon-name>Miconia</tp:taxon-name></italic> sp. (<tp:taxon-name>Melastomataceae</tp:taxon-name>).</p></tp:treatment-sec><tp:treatment-sec sec-type="Distribution"><title>Distribution.</title><p>Known only from the type locality, Camino a Loreto, Napo province, ECUADOR, at 1,383 meters elevation.</p></tp:treatment-sec><tp:treatment-sec sec-type="Discussion"><title>Discussion.</title><p><italic><tp:taxon-name>Aleiodes speciosus</tp:taxon-name></italic> is known only by the male holotype. This species belongs to the <italic>circumscriptus</italic>/<italic>gastritor</italic> species-group. <italic><tp:taxon-name>Aleiodes speciosus</tp:taxon-name></italic> is similar to <italic><tp:taxon-name>Aleiodes kingmani</tp:taxon-name></italic> sp. n. mainly by color pattern, but also in having relatively large ocelli. These two species have a white metasomal tergite 1, contrasting with the reminder dark brown terga; however the mesosoma laterally and ventrally, and hind coxa of <italic><tp:taxon-name>Aleiodes speciosus</tp:taxon-name></italic> is mostly yellowish, compared with being almost entirely black in <italic><tp:taxon-name>Aleiodes kingmani</tp:taxon-name></italic> sp. n. The mummy produced by <italic><tp:taxon-name>Aleiodes speciosus</tp:taxon-name></italic>, although decapitated, is noticeably distinct from the ventrally bent “J-shaped” mummy of <italic><tp:taxon-name>Aleiodes kingmani</tp:taxon-name></italic> sp. n.</p></tp:treatment-sec><tp:treatment-sec><!--Section generated to contain objects referenced in tp:taxon-treatment.--><fig id="F19" position="float" orientation="portrait"><label>Figures 96–100.</label><caption><p><italic><tp:taxon-name>Aleiodes shakirae</tp:taxon-name></italic> sp. n. <bold>96</bold> host larva (<tp:taxon-name>Geometridae</tp:taxon-name>) <bold>97</bold> host mummy after parasitoid emergence <bold>98</bold> habitus <bold>99</bold> head, dorsal <bold>100</bold> metasoma, dorsal. <bold>Figures 101–103.</bold> <italic><tp:taxon-name>Aleiodes speciosus</tp:taxon-name></italic> Townsend. <bold>101</bold> head frontal <bold>102</bold> head, occiput and vertex <bold>103</bold> metasoma, dorsal.</p></caption><graphic xmlns:xlink="http://www.w3.org/1999/xlink" xlink:href="zookeys-405-001-g019.jpg" position="float" orientation="portrait" xlink:type="simple"/></fig></tp:treatment-sec></tp:taxon-treatment>
