# Supplementary material for: Twenty-four new species of Aleiodes Wesmael from the eastern Andes of Ecuador with associated biological information (Hymenoptera, Braconidae, Rogadinae)
Source: Zookeys. 2014 Apr 28;(405):1–81. doi: 10.3897/zookeys.405.7402 (PMC4023268; doi:10.3897/zookeys.405.7402)
Supplement: XML Treatment for Aleiodes stilpnos [file zookeys.405.7402-treatment30.xml]

<!DOCTYPE tp:taxon-treatment
  PUBLIC "-//TaxonX//DTD Taxonomic Treatment Publishing DTD v0 20100105//EN" "tax-treatment-NSO.dtd">
<tp:taxon-treatment xmlns:tp="http://www.plazi.org/taxpub"><tp:treatment-meta><mixed-citation publication-type="journal"><person-group><name><surname>Shimbori</surname><given-names>Eduardo Mitio</given-names></name><name><surname>Shaw</surname><given-names>Scott Richard</given-names></name></person-group><article-title>Twenty-four new species of <italic>Aleiodes</italic> Wesmael from the eastern Andes of Ecuador with associated biological information (Hymenoptera, Braconidae, Rogadinae)</article-title><source>Zookeys</source><day>28</day><month>4</month><year>2014</year><volume>2014</volume><issue>405</issue><fpage>1</fpage><lpage>81</lpage><pub-id pub-id-type="doi">10.3897/zookeys.405.7402</pub-id></mixed-citation></tp:treatment-meta><tp:nomenclature><tp:taxon-name>
                        <tp:taxon-name-part taxon-name-part-type="genus">Aleiodes</tp:taxon-name-part>
                        <tp:taxon-name-part taxon-name-part-type="species">stilpnos</tp:taxon-name-part>
                        <object-id xmlns:xlink="http://www.w3.org/1999/xlink" xlink:type="simple">http://species-id.net/wiki/Aleiodes_stilpnos</object-id>
                    </tp:taxon-name><tp:taxon-authority>Townsend, 2009</tp:taxon-authority><xref ref-type="fig" rid="F20">Figures 107</xref><xref ref-type="fig" rid="F20">, 108</xref><xref ref-type="fig" rid="F24">, 126</xref></tp:nomenclature><tp:treatment-sec sec-type="Diagnosis"><title>Diagnosis.</title><p>Body length 9.0 mm; antenna with 65 segments; head and mesosoma color mostly black, contrasting with yellowish orange metasoma; malar space 1.3× basal width of mandible; ocellus moderate, ocell–ocular distance slightly longer than width of lateral ocellus; occipital carina complete; mesopleuron smooth; apex of hind tibia without comb of flattened setae; propodeum mostly rugose, longitudinal carina complete.</p></tp:treatment-sec><tp:treatment-sec sec-type="Additional characters"><title>Additional characters.</title><p>Last flagellomere with “bottle-nipple”-shaped tip; mesoscutum with carina at posterior margin present only in front of scutellar sulcus; scutellar sulcus with three strong and short carina; fore wing vein 1M slightly curved at base; hind wing vein 2-1A present and relatively long, vein m-cu absent.</p><p>Type material examined. (UWIM)</p></tp:treatment-sec><tp:treatment-sec sec-type="Biology"><title>Biology.</title><p><italic><tp:taxon-name>Aleiodes stilpnos</tp:taxon-name></italic> has been reared from unidentified <tp:taxon-name>Noctuidae</tp:taxon-name> caterpillar on <italic><tp:taxon-name>Polygonum punctatum</tp:taxon-name></italic> (<tp:taxon-name>Polygonaceae</tp:taxon-name>).</p></tp:treatment-sec><tp:treatment-sec sec-type="Distribution"><title>Distribution.</title><p>Known only from the type locality, YBS, Napo province, ECUADOR.</p></tp:treatment-sec><tp:treatment-sec sec-type="Discussion"><title>Discussion.</title><!--PageBreak--><p><italic><tp:taxon-name>Aleiodes stilpnos</tp:taxon-name></italic> is the only species treated in this work in the <italic>albitibia</italic> species-group. The <italic>albitibia</italic>-group is relatively rarely collected in the Neotropical region, with only two described – <italic><tp:taxon-name>Aleiodes stilpnos</tp:taxon-name></italic> from Ecuador and <italic><tp:taxon-name>Aleiodes fuscipennis</tp:taxon-name></italic> (Szépligeti, 1904) from Peru, Venezuela (<xref ref-type="bibr" rid="B29">Torres and Briceño 2005</xref>) and Chile (deposited at UWIM), and at least two undescribed species from Costa Rica. <italic><tp:taxon-name>Aleiodes stilpnos</tp:taxon-name></italic> differs from other species in Ecuador by the following characters: head, mesosoma and legs mostly black contrasting with light orange metasoma, and wings infuscate; mesopleuron central disc smooth and bare; tarsal claws strongly pectinate; and costate sculpturing on metasomal terga 1–3.</p></tp:treatment-sec><tp:treatment-sec><!--Section generated to contain objects referenced in tp:taxon-treatment.--><fig id="F20" position="float" orientation="portrait"><label>Figures 104–106.</label><caption><p><italic><tp:taxon-name>Aleiodes stewarti</tp:taxon-name></italic> sp. n. <bold>104</bold> habitus <bold>105</bold> head and mesonotum, dorsal <bold>106</bold> metasomal tergite 1 <bold>107, 108</bold> <italic><tp:taxon-name>Aleiodes stilpnos</tp:taxon-name></italic> Townsend. 107, metosoma <bold>108</bold> head and mesosoma, lateral.</p></caption><graphic xmlns:xlink="http://www.w3.org/1999/xlink" xlink:href="zookeys-405-001-g020.jpg" position="float" orientation="portrait" xlink:type="simple"/></fig><fig id="F24" position="float" orientation="portrait"><label>Figures 121–126.</label><caption><p>Tarsal claws. <bold>121</bold> <italic><tp:taxon-name>Aleiodes colberti</tp:taxon-name></italic> sp. n. <bold>122</bold> <italic><tp:taxon-name>Aleiodes dyeri</tp:taxon-name></italic> sp. n. <bold>123</bold> <italic><tp:taxon-name>Aleiodes falloni</tp:taxon-name></italic> sp. n. <bold>124</bold> <italic><tp:taxon-name>Aleiodes luteosicarius</tp:taxon-name></italic> sp. n. <bold>125</bold> <italic><tp:taxon-name>Aleiodes stewarti</tp:taxon-name></italic> sp. n. <bold>126</bold> <italic><tp:taxon-name>Aleiodes stilpnos</tp:taxon-name></italic> Townsend.</p></caption><graphic xmlns:xlink="http://www.w3.org/1999/xlink" xlink:href="zookeys-405-001-g024.jpg" position="float" orientation="portrait" xlink:type="simple"/></fig></tp:treatment-sec><ref-list><ref id="B29"><mixed-citation xmlns:xlink="http://www.w3.org/1999/xlink" xlink:type="simple"><person-group><name name-style="western"><surname>Torres</surname><given-names>DN</given-names></name><name name-style="western"><surname>Briceño</surname><given-names>RA</given-names></name></person-group> (<year>2005</year>) <article-title>Riqueza, abundancia y distribución de la subfamilia Rogadinae (Hymenoptera: Braconidae) en tres ecosistemas naturales de Venezuela.</article-title><source>Entomotropica</source><volume>20</volume>(<issue>3</issue>): <fpage>205</fpage>-<lpage>211</lpage>.</mixed-citation></ref></ref-list></tp:taxon-treatment>
