# Supplementary material for: Twenty-four new species of Aleiodes Wesmael from the eastern Andes of Ecuador with associated biological information (Hymenoptera, Braconidae, Rogadinae)
Source: Zookeys. 2014 Apr 28;(405):1–81. doi: 10.3897/zookeys.405.7402 (PMC4023268; doi:10.3897/zookeys.405.7402)
Supplement: XML Treatment for Aleiodes townsendi [file zookeys.405.7402-treatment31.xml]

<!DOCTYPE tp:taxon-treatment
  PUBLIC "-//TaxonX//DTD Taxonomic Treatment Publishing DTD v0 20100105//EN" "tax-treatment-NSO.dtd">
<tp:taxon-treatment xmlns:tp="http://www.plazi.org/taxpub"><tp:treatment-meta><mixed-citation publication-type="journal"><person-group><name><surname>Shimbori</surname><given-names>Eduardo Mitio</given-names></name><name><surname>Shaw</surname><given-names>Scott Richard</given-names></name></person-group><article-title>Twenty-four new species of <italic>Aleiodes</italic> Wesmael from the eastern Andes of Ecuador with associated biological information (Hymenoptera, Braconidae, Rogadinae)</article-title><source>Zookeys</source><day>28</day><month>4</month><year>2014</year><volume>2014</volume><issue>405</issue><fpage>1</fpage><lpage>81</lpage><pub-id pub-id-type="doi">10.3897/zookeys.405.7402</pub-id></mixed-citation></tp:treatment-meta><tp:nomenclature><tp:taxon-name>
                        <tp:taxon-name-part taxon-name-part-type="genus">Aleiodes</tp:taxon-name-part>
                        <tp:taxon-name-part taxon-name-part-type="species">townsendi</tp:taxon-name-part>
                        <object-id xmlns:xlink="http://www.w3.org/1999/xlink" content-type="zoobank" xlink:type="simple">http://zoobank.org/DE46E183-E9B7-4C43-9DCA-CCAEC880B559</object-id>
                        <object-id xmlns:xlink="http://www.w3.org/1999/xlink" xlink:type="simple">http://species-id.net/wiki/Aleiodes_townsendi</object-id>
                    </tp:taxon-name><tp:taxon-status xmlns:xlink="http://www.w3.org/1999/xlink" xlink:type="simple">sp. n.</tp:taxon-status><xref ref-type="fig" rid="F21">Figures 109</xref><xref ref-type="fig" rid="F21">, 110</xref></tp:nomenclature><tp:treatment-sec sec-type="Description of holotype"><title>Description of holotype.</title><p>Female (holotype). Body length 5.7 mm; antenna length 6.7 mm; fore wing length 5.1 mm.</p><p>Color. Head yellow, ocellar triangle dark brown; antenna dark brown–black, scapus lighter dorsally, extreme base of scapus and first flagellomere yellow; mesosoma yellow, anterior corner of mesopleuron, lunules, metanotum, propodeum and dorsal 1/4 of metapleuron dark brown, remainder metapleuron and mesopleuron, at border with metapleuron, white; latero-ventral mesopleuron with slightly lighter stripe; fore leg yellow, telotarsus brown; mid coxa, trochanter, trochantellus and femur basally white, remainder mid leg yellow, darkening toward apex, telotarsi and tibial spurs brown; hind leg: coxa black on 1/2 basal and white on 1/2 apical, trochanter and trochantellus black, but apical border of trochanter, and trochantellus ventral-apical 1/3 plus a small ventral spot white; femur black on basal 2/5 and at extreme apex, otherwise white; tibia and tarsi black, small white subbasal band on tibia. Metasoma white with black dorsal triangle beginning on central apex of T1 and covering most dorsal portion of subsequent terga; ovipositor sheaths dark brown on apical half, basal half whitish. Wings weakly infuscate; most veins and stigma dark brown; vein C+SC+R black (extreme base whitish) connecting to a black parastigma with whitish central spot.</p><p>Head. Antenna with 46 antennomeres, flagellomeres roughly 2.0× as long as wide, apical flagellomere with “bottle-nipple”-shaped apex; malar space as long as basal width of mandible, and 1/3 eye height; in dorsal view eye height 2.8× temple; occipital carina incomplete dorsally, curving toward lateral ocelli, laterally complete and meeting hypostomal carina; oral space small and circular, maximum width slightly smaller than basal width of mandible; clypeus not swollen; ocellus moderate, ocell–ocular distance 0.8× diameter of lateral ocellus; maxillary palp not swollen; head surface sculpturing finely granulate, occiput smooth and shining; higher face with some transverse wrinkles just bellow toruli.</p><p>Mesosoma. Sculpturing finely granulate; propodeum more coarsely granulate, with mid-longitudinal carina complete and some diverging wrinkles posteriorly; notauli weak, shallow and smooth; posterior margin of mesoscutum with complete carina; scutellar sulcus with median carina plus one pair of weak lateral carina.</p><p>Wings. Fore wing: stigma 4.5× longer than high; vein r 1.4× vein 2RS, 1.5× vein RS+Mb, and about as long as vein m-cu; vein 3RSa about 0.5× vein 3RSb, and 0.85× <!--PageBreak-->vein 2M; vein 1CUa 1.7× vein 1cu-a; vein 1CUb 1.7× vein 1CUa; vein 1M strongly curved at basal portion. Hind wing: m-cu indicated as short pigmented not tubular vein interstitial to vein r-m; vein M+CU 1.3× vein 1M; vein 1M 1.4× vein r-m; RS smoothly curved at middle; vein M dark brown, well pigmented; vein 2-1A absent.</p><p>Legs. Hind tibia without comb of modified setae; tarsal claw pectinate basally, with several very short and tight bristles, longer and more sparse apically, wide gap between apical claw and basal pecitnation; hind basitarsus about 3× longer than inner apical spur on hind tibia.</p><p>Metasoma. T1–T3 rugose–striate; remainder terga coriaceous; mid longitudinal carina complete from T1 throughout T3; ovipositor sheaths about as long as hind tarsomere II; T1 length 1.2× its apical width.</p><p>Paratype variation. Antenna broken, otherwise essentially as holotype.</p><p>Male unknown.</p><p>Mummy. Length 17.0 mm, entire mummy mottled with gray and brownish, thorax narrow and wrinkled, mummy withered posteriorly behind exit hole, mummy as<!--PageBreak-->pect long and narrow, curved upward “V-shaped”, exit hole irregular, located postero-dorsally, anterior to prolegs.</p></tp:treatment-sec><tp:treatment-sec sec-type="Type material"><title>Type material.</title><p>Type-locality: ECUADOR, Napo Province, Yanayacu Biological Station, YY-44074, <named-content xmlns:xlink="http://www.w3.org/1999/xlink" content-type="dwc:verbatimCoordinates" xlink:type="simple">S00°35.9', W77°53.4'</named-content>, 2163 m, cloud forest, January 23, 2010.</p><p>Type-specimen: Holotype female and mummy, point mounted separately. Top label: “ECUADOR: Napo Province / Yanayacu Biological Station / <named-content xmlns:xlink="http://www.w3.org/1999/xlink" content-type="dwc:verbatimCoordinates" xlink:type="simple">S00°35.9', W77°53.4’</named-content> 2163m / 23 December 2010, Yanayacu Road / YY-44074, ex. <tp:taxon-name>Geometridae</tp:taxon-name>”. (UWIM)</p><p>Paratype, female, same data as holotype, except: August 3, 2005, Malaise trap, A. Townsend col. (UWIM)</p></tp:treatment-sec><tp:treatment-sec sec-type="Biology"><title>Biology.</title><p>Reared from a <tp:taxon-name>Geometridae</tp:taxon-name> caterpillar (no common name) on <italic><tp:taxon-name>Dendrophobium lloense</tp:taxon-name></italic> (<tp:taxon-name>Asteraceae</tp:taxon-name>). Time span from host mummification until adult emergence was 20 days.</p></tp:treatment-sec><tp:treatment-sec sec-type="Discussion"><title>Discussion.</title><p><italic><tp:taxon-name>Aleiodes townsendi</tp:taxon-name></italic> sp. n. belongs to the <italic>circumscriptus</italic>/<italic>gastritor</italic> species group. It is similar to <italic><tp:taxon-name>Aleiodes shakirae</tp:taxon-name></italic> sp. n. because of the presence of a strongly curved vein 1M in the fore wing, some similar color patterns, and the elongate and curved “V-shaped” mummy. It differs from <italic><tp:taxon-name>Aleiodes shakirae</tp:taxon-name></italic> sp. n. by having the metasomal tergite 1 mostly white with a small mid-apical black spot and about as long as apical width, entirely black or dark brown and about 2× longer than apical width in <italic><tp:taxon-name>Aleiodes shakirae</tp:taxon-name></italic> sp. n. The metapleuron in <italic><tp:taxon-name>Aleiodes townsendi</tp:taxon-name></italic> sp. n. is bicolored, black and white, while entirely black in <italic><tp:taxon-name>Aleiodes shakirae</tp:taxon-name></italic> sp. n. <italic><tp:taxon-name>Aleiodes townsendi</tp:taxon-name></italic> sp. n. hind coxa is black basally and apically white, compared with the inverse color pattern in <italic><tp:taxon-name>Aleiodes shakirae</tp:taxon-name></italic> sp. n., and the wings are moderately infuscate, while hyaline in <italic><tp:taxon-name>Aleiodes shakirae</tp:taxon-name></italic> sp. n. (additional features are cited in discussion section for <italic><tp:taxon-name>Aleiodes shakirae</tp:taxon-name></italic> sp. n.). The ocelli in <italic><tp:taxon-name>Aleiodes townsendi</tp:taxon-name></italic> sp. n. are relatively small, but its large eyes, almost 3× longer than temple in dorsal view, make the ocell–ocular distance shorter, the width of lateral ocellus being roughly equal to ocell–ocular distance.</p></tp:treatment-sec><tp:treatment-sec sec-type="Etymology"><title>Etymology.</title><p>This species is named after Andrew Townsend, collector of one of the type specimens, for his contributions to the knowledge of the Ecuadorian <tp:taxon-name>Braconidae</tp:taxon-name> fauna.</p><fig id="F21" position="float" orientation="portrait"><label>Figures 109–113.</label><caption><p><bold>109, 110</bold> <italic><tp:taxon-name>Aleiodes townsendi</tp:taxon-name></italic> sp. n. <bold>109</bold> habitus <bold>110</bold> host mummy after parasitoid emergence. <bold>111–113</bold> <italic><tp:taxon-name>Aleiodes tzantza</tp:taxon-name></italic> sp. n. <bold>111</bold> habitus <bold>112</bold> host mummy <bold>113</bold> scutellar sulcus, arrows indicating carina at posterior margin of mesoscutum.</p></caption><graphic xmlns:xlink="http://www.w3.org/1999/xlink" xlink:href="zookeys-405-001-g021.jpg" position="float" orientation="portrait" xlink:type="simple"/></fig></tp:treatment-sec></tp:taxon-treatment>
