# Supplementary material for: Twenty-four new species of Aleiodes Wesmael from the eastern Andes of Ecuador with associated biological information (Hymenoptera, Braconidae, Rogadinae)
Source: Zookeys. 2014 Apr 28;(405):1–81. doi: 10.3897/zookeys.405.7402 (PMC4023268; doi:10.3897/zookeys.405.7402)
Supplement: XML Treatment for Aleiodes yanayacu [file zookeys.405.7402-treatment33.xml]

<!DOCTYPE tp:taxon-treatment
  PUBLIC "-//TaxonX//DTD Taxonomic Treatment Publishing DTD v0 20100105//EN" "tax-treatment-NSO.dtd">
<tp:taxon-treatment xmlns:tp="http://www.plazi.org/taxpub"><tp:treatment-meta><mixed-citation publication-type="journal"><person-group><name><surname>Shimbori</surname><given-names>Eduardo Mitio</given-names></name><name><surname>Shaw</surname><given-names>Scott Richard</given-names></name></person-group><article-title>Twenty-four new species of <italic>Aleiodes</italic> Wesmael from the eastern Andes of Ecuador with associated biological information (Hymenoptera, Braconidae, Rogadinae)</article-title><source>Zookeys</source><day>28</day><month>4</month><year>2014</year><volume>2014</volume><issue>405</issue><fpage>1</fpage><lpage>81</lpage><pub-id pub-id-type="doi">10.3897/zookeys.405.7402</pub-id></mixed-citation></tp:treatment-meta><tp:nomenclature><tp:taxon-name>
                        <tp:taxon-name-part taxon-name-part-type="genus">Aleiodes</tp:taxon-name-part>
                        <tp:taxon-name-part taxon-name-part-type="species">yanayacu</tp:taxon-name-part>
                        <object-id xmlns:xlink="http://www.w3.org/1999/xlink" content-type="zoobank" xlink:type="simple">http://zoobank.org/FEA654AE-3EF8-444B-839B-CE6B241EBED9</object-id>
                        <object-id xmlns:xlink="http://www.w3.org/1999/xlink" xlink:type="simple">http://species-id.net/wiki/Aleiodes_yanayacu</object-id>
                    </tp:taxon-name><tp:taxon-status xmlns:xlink="http://www.w3.org/1999/xlink" xlink:type="simple">sp. n.</tp:taxon-status><xref ref-type="fig" rid="F22">Figures 114–118</xref></tp:nomenclature><tp:treatment-sec sec-type="Description of holotype"><title>Description of holotype.</title><p>Male (holotype). Body length 4.4 mm; antenna length 5.5 mm; fore wing length 4.5 mm.</p><p>Color. Mostly black. Propodeum with mid-apical white mark; metapleuron mostly whitish, but brown dorsally. Metasoma with T1 and T2 pale light yellow, reminder terga dark brown. Fore legs mostly dark brown, trochanter whitish with brown mark on inner side; mid legs mostly dark brown, coxa, trochanter and trochantellus yellowish, femur mostly light brown; hind legs yellowish basally, apex of femur with brown <!--PageBreak-->stain dorsally, tibia and tarsi dark brown except for whitish stain covering basal half of inner side of tibia. Wings infuscate with dark brown veins and stigma.</p><p>Head. Antenna with 42 antennomeres, flagellomeres roughly 2.0× as long as wide, apical flagellomere with pointed tip; malar space about as long as basal width of mandible, and 0.4× eye height; in dorsal view eye 1.4× temple; occipital carina incomplete, interrupted at vertex, well defined laterally and meeting hypostomal carina; oral space small and circular, maximum width roughly equal to basal width of mandible; clypeus slightly swollen; ocell–ocular distance about 1.3× diameter of lateral ocellus; maxillary palp not swollen; head surface sculpturing granulate, occiput smooth and shining; frons slightly excavated, shining coriaceous, sculpturing concentrically arranged; face with some transverse rugae medially, and a short but well defined mid-longitudinal carina higher on face, carina extending dorsally between toruli.</p><p>Mesosoma. Sculpturing finely granulate; pronotum foveate; mesopleuron central disc smooth and bare, antero-dorsal corner rugose; metapleuron smooth; propodeum coarsely granular with complete mid-longitudinal carina and some longitudinal rugosity posteriorly; <!--PageBreak-->notauli well defined and crenulate anteriorly, barely defined but traceable posteriorly, meeting a rugose area; posterior margin of mesoscutum bordered with complete carina; scutellar sulcus with median carina plus two pairs of incomplete lateral carina.</p><!--PageBreak--><p>Wings. Fore wing: stigma about 3.3× longer than high; second submarginal cell relatively large; vein r 0.87× vein 2RS, 1.4× as long as vein RS+Mb, and 0.8× as long as vein m-cu; vein 3RSa about 0.5× vein 3RSb, and 0.9× vein 2M; vein 1CUa 2.8× vein 1cu-a; vein 1CUb about as long as vein 1CUa; vein 1M slightly curved at base. Hind wing: m-cu absent; M+CU as long as 1M; vein 1M 1.7× vein r-m; vein RS smoothly curved at middle; vein M well pigmented; vein 2-1A present, short.</p><p>Legs. Hind tibia without apical comb of modified setae; tarsal claw simple, not pectinate, with a comb of relatively long thin setae basally; hind tibial spurs relatively short, about 1/4 basitarsus length. Hind coxa smooth.</p><p>Metasoma. T1, T2 and basal 1/2 of T3 costate, costa widely spaced over underlying granulation, sculpturing weaker at T3, longitudinal carina present along this sculpturing; remainder T3 and apical terga weakly shining coriaceous; T1 length about as long as its apical width.</p><p>Female unknown.</p><p>Mummy. Length 7.5 mm, head missing, black, exit hole irregular, located postero-dorsally, posterior to hind abdominal prolegs.</p></tp:treatment-sec><tp:treatment-sec sec-type="Type material"><title>Type material.</title><p>Type-locality: ECUADOR, Napo Province, Yanayacu Biological Station, <named-content xmlns:xlink="http://www.w3.org/1999/xlink" content-type="dwc:verbatimCoordinates" xlink:type="simple">S00°35.9', W77°53.4'</named-content>, 2163 m, cloud forest, 18 July 2013, reared from caterpillar: YY-75311.</p><p>Type-specimen: Holotype male, point mounted. Top label: “ECUADOR: Prov. Napo / Yanayacu Biological Station / <named-content xmlns:xlink="http://www.w3.org/1999/xlink" content-type="dwc:verbatimCoordinates" xlink:type="simple">S00°35.9', W77°53.4’</named-content> 2163m / REARED: Jun 2013 / (hand written) 75311. Back: “18-Jul-2013”. (UWIM)</p><!--PageBreak--></tp:treatment-sec><tp:treatment-sec sec-type="Biology"><title>Biology.</title><p>Reared from a <tp:taxon-name>Geometridae</tp:taxon-name> species, feeding on <italic><tp:taxon-name>Phenax rugosus</tp:taxon-name></italic> (<tp:taxon-name>Urticaceae</tp:taxon-name>). Three weeks elapsed from mummification until adult emergence.</p></tp:treatment-sec><tp:treatment-sec sec-type="Discussion"><title>Discussion.</title><p><italic><tp:taxon-name>Aleiodes yanayacu</tp:taxon-name></italic> sp. n. belongs to <italic>circumscriptus</italic>/<italic>gastritor</italic> species-group. This species is similar to <italic><tp:taxon-name>Aleiodes mirandae</tp:taxon-name></italic> sp. n. and <italic><tp:taxon-name>Aleiodes napo</tp:taxon-name></italic> sp. n. in the mostly smooth mesopleuron, and the occipital carina, interrupted at vertex. <italic><tp:taxon-name>Aleiodes yanayacu</tp:taxon-name></italic> sp. n. differs from both species in having a slightly larger ocellus, the ocell–ocular distance is about 1.3× the diameter of lateral ocellus, while in <italic><tp:taxon-name>Aleiodes mirandae</tp:taxon-name></italic> sp. n. and <italic><tp:taxon-name>Aleiodes napo</tp:taxon-name></italic> sp. n. it is about 2.0×. The hind wing vein M+CU is about as long as vein 1M in <italic><tp:taxon-name>Aleiodes yanayacu</tp:taxon-name></italic> sp. n., but distinctly shorter in <italic><tp:taxon-name>Aleiodes mirandae</tp:taxon-name></italic> sp. n. and <italic><tp:taxon-name>Aleiodes napo</tp:taxon-name></italic> sp. n. The sculpturing of metasomal terga 1 and 2 is also distinctive in <italic><tp:taxon-name>Aleiodes yanayacu</tp:taxon-name></italic> sp. n., with widely spaced costa, as compared with the finely rugose–costate sculpturing in <italic><tp:taxon-name>Aleiodes mirandae</tp:taxon-name></italic> sp. n. and <italic><tp:taxon-name>Aleiodes napo</tp:taxon-name></italic> sp. n. The metasomal tegite 2 is entirely withish in <italic><tp:taxon-name>Aleiodes yanayacu</tp:taxon-name></italic> sp. n. (black and white in <italic><tp:taxon-name>Aleiodes mirandae</tp:taxon-name></italic> sp. n. and <italic><tp:taxon-name>Aleiodes napo</tp:taxon-name></italic> sp. n.) and the hind coxa yellowish (black <italic><tp:taxon-name>Aleiodes mirandae</tp:taxon-name></italic> sp. n. and <italic><tp:taxon-name>Aleiodes napo</tp:taxon-name></italic> sp. n.).</p></tp:treatment-sec><tp:treatment-sec sec-type="Etymology"><title>Etymology.</title><p>The species is named after the sampling and rearing location, theYanayacu Biological Station.</p><fig id="F22" position="float" orientation="portrait"><label>Figures 114–118.</label><caption><p><italic><tp:taxon-name>Aleiodes yanayacu</tp:taxon-name></italic> sp. n. <bold>114</bold> habitus <bold>115</bold> host mummy after parasitoid emergence <bold>116</bold> metasoma, dorsal <bold>117</bold> head, frontal <bold>118</bold> head, dorsal.</p></caption><graphic xmlns:xlink="http://www.w3.org/1999/xlink" xlink:href="zookeys-405-001-g022.jpg" position="float" orientation="portrait" xlink:type="simple"/></fig><fig id="F23" position="float" orientation="portrait"><label>Figures 119–120.</label><caption><p>Wings. <bold>119</bold> <italic><tp:taxon-name>Aleiodes luteosicarius</tp:taxon-name></italic> sp. n., arrow = vein 2-1A, hind wing, fore wing <bold>120</bold> <italic><tp:taxon-name>Aleiodes shakirae</tp:taxon-name></italic> sp. n., arrow = vein 1M.</p></caption><graphic xmlns:xlink="http://www.w3.org/1999/xlink" xlink:href="zookeys-405-001-g023.jpg" position="float" orientation="portrait" xlink:type="simple"/></fig><fig id="F24" position="float" orientation="portrait"><label>Figures 121–126.</label><caption><p>Tarsal claws. <bold>121</bold> <italic><tp:taxon-name>Aleiodes colberti</tp:taxon-name></italic> sp. n. <bold>122</bold> <italic><tp:taxon-name>Aleiodes dyeri</tp:taxon-name></italic> sp. n. <bold>123</bold> <italic><tp:taxon-name>Aleiodes falloni</tp:taxon-name></italic> sp. n. <bold>124</bold> <italic><tp:taxon-name>Aleiodes luteosicarius</tp:taxon-name></italic> sp. n. <bold>125</bold> <italic><tp:taxon-name>Aleiodes stewarti</tp:taxon-name></italic> sp. n. <bold>126</bold> <italic><tp:taxon-name>Aleiodes stilpnos</tp:taxon-name></italic> Townsend.</p></caption><graphic xmlns:xlink="http://www.w3.org/1999/xlink" xlink:href="zookeys-405-001-g024.jpg" position="float" orientation="portrait" xlink:type="simple"/></fig></tp:treatment-sec></tp:taxon-treatment>
